# Supplementary material for: VISPA2: a scalable pipeline for high-throughput identification and annotation of vector integration sites
Source: BMC Bioinformatics. 2017 Nov 25;18:520. doi: 10.1186/s12859-017-1937-9 (PMC5702242; doi:10.1186/s12859-017-1937-9)
Supplement: Supplementary file 2 — In silico dataset and accuracy assessment results. The excel table reports the list of all IS (in rows) and the corresponding output returned by the different tools (divided by colors in the following order: VISPA, VISPA2, MAVRIC, SEQMAP, QUICKMAP). For each read (identified by its “ID” in column “header”), we reported the source genomic coordinates (in columns chromosome “chr”, integration point “locus”, and orientation “strand”), the source of annotation as described in VISPA [22] and the nucleotide sequence. Then we reported the output of IS for each tool: the first set of columns report the returned IS genomic coordinates (columns “header”, “chr”, “locus” and “strand”), whereas the other columns label each IS for statistical assessment as true positive (TP), false positive (FP), and false negative (FN) based on the genomic distance (“IS distance”) from the ground truth. Precision and recall are then derived by the columns of TP, FP, and FN. (XLSX 233 kb) [file 12859_2017_1937_MOESM2_ESM.xlsx]

## Sheet: comparison_results
									Precision	TP/(TP+FP)	1						Precision	TP/(TP+FP)	1						Precision	TP/(TP+FP)	0.87715						Precision	TP/(TP+FP)	0.99661						Precision	TP/(TP+FP)	0.975391
									Recall	TP/(TP+FN)	0.927473						Recall	TP/(TP+FN)	0.967033						Recall	TP/(TP+FN)	0.881481						Recall	TP/(TP+FN)	0.647577						Recall	TP/(TP+FN)	0.981982
INPUT						VISPA				422	422	0	33	VISPA2				440	440	0	15	MAVRIC				357	357	50	48	SeqMap				294	294	1	160	QUICKMAP				436	436	11	8
header	chr	locus	strand	annotation	nucleotide sequence	header	chr	locus	strand	IS distance	TP	FP	FN	header	chr	locus	strand	IS distance	TP	FP	FN	header	chr	locus	strand	IS distance	TP	FP	FN	header	chr	locus	strand	IS distance	TP	FP	FN	header	chr	locus	strand	IS distance	TP	FP	FN
chr1:82064329-82067329	chr1	82064329	+	Random	CATGTATATTGCAGAAAATT	chr1:82064329-82067329	chr1	82064329	+	0	1	0	0	NULL	NULL	NULL	NULL		0	0	1	NULL	NULL	NULL	NULL		0	0	1	NULL	NULL	NULL	NULL		0	0	1	NULL	NULL	NULL	NULL		0	0	1
chr1:240918238-240921238	chr1	240921238	-	Random	CCCAGCTACTCGGGAGGCTGAGGCAGGAGAATCGCTTGGACCTGGGAGGCGGAGTTGCAGTGATCCGGATCACACCACTGTACTCCAGCCTCAAAAAAAAAGCTGCACAAAAGGAAAAAATGTTCTGGTTAAAGAGCGTATGAAAGGTACTTTCTTTTAGAACAGTATGAATGTATATGAATT	chr1:240918238-240921238	chr1	240921238	-	0	1	0	0	chr1:240918238-240921238	chr1	240921238	NULL	0	1	0	0	chr1:240918238-240921238	chr1	240921238	-	0	1	0	0	NULL	NULL	NULL	NULL		0	0	1	chr1:240918238-240921238	chr1	240921239	-	1	1	0	0
chr15:90109296-90112296	chr15	90112296	-	Random	AACTGTTGGGTACTGTGCTCACTATCTGGGTGATGGGATCAATTGTACCCCAAACGTCAGCATCACACAATATAGCCAGGTAACAAACCTGCACATGTACCCTGTGAATCTAAAATAAAAGTTGAAACTATAAATAAGTAATAGATAGAAAAAATT	chr15:90109296-90112296	chr15	90112296	-	0	1	0	0	chr15:90109296-90112296	chr15	90112296	NULL	0	1	0	0	chr15:90109296-90112296	chr15	90112296	-	0	1	0	0	chr15:90109296-90112296	chr15	90112296	-	0	1	0	0	chr15:90109296-90112296	chr15	90112298	-	2	1	0	0
chr17:29086781-29089781	chr17	29089781	-	Random	TCTACTAAAAATACAAAAAATTAGCGGGGCATGGTGGCGCATGCCTGTAATACCAGCTACTCTGGAGGCTGAGGCAAGAGAATTGCTTGAACCCAGGAGGTAGAGGTTGTGGTGAGCCGAGATTGCGCCATTGCACTCCAGCCTGGGCAACAAGAGCGAAACTCCGTCTCAGAAAAAGAAAAAAAAAATTAGCTAGTGTGGTGGCACCCGCCTGTAATCCCAGATACTTGGGAGGCTGAGGCATGAGAATTACTTGAACCTGGAGGCAGAGGCTGCAGTGATCTGAGATCAAACCACTACACTCCAGCCTGGGTGACAGAGGAATT	chr17:29086781-29089781	chr17	29089781	-	0	1	0	0	chr17:29086781-29089781	chr17	29089781	NULL	0	1	0	0	chr17:29086781-29089781	chr17	29089781	-	0	1	0	0	chr17:29086781-29089781	chr17	29089781	-	0	1	0	0	chr17:29086781-29089781	chr17	29089782	-	1	1	0	0
chr17:29089781-29092781	chr17	29089781	+	Random	GATGGGGTTTCTCCATGTTGGTCAGGTTGGTCTCTTGAACTCCCGATCTCAGGTGATTTGCCCGCCTCGGCCTCCTAAAGTGCTGGGATTTCAATAGGCATGAGCCACCGAGCCCGGCCCCTAATTTTTGTATTTTTAATGGAGACAGGATTTCATTTCACCATGTTGGCCAGTCTGGTCTCAAACTCCTGGCCTCAAGTGATTCGCCCACCTCGGCCTCCCAAAGTGCTGGGATTATAGGCGTGAGCCACCACGCCTATGTTGAAAATAATT	NULL	NULL	NULL	NULL		0	0	1	chr17:29089781-29092781	chr17	29089781	NULL	0	1	0	0	chr17:29089781-29092781	chr17	29089782	+	1	1	0	0	chr17:29089781-29092781	chr17	29089781	+	0	1	0	0	chr17:29089781-29092781	chr17	29089781	+	0	1	0	0
chr17:31644069-31647069	chr17	31647069	-	Random	CTCATCCCAGGGATTCATCCCAGGTTGCACATGAATT	chr17:31644069-31647069	chr17	31647069	-	0	1	0	0	chr17:31644069-31647069	chr17	31647069	NULL	0	1	0	0	chr17:31644069-31647069	chr17	31647069	-	0	1	0	0	NULL	NULL	NULL	NULL		0	0	1	chr17:31644069-31647069	chr17	31647071	-	2	1	0	0
chr18:117528-120528	chr18	117528	+	Random	GCCCAGGCTGGAGTGCAGTGGCGTGATCTCAGCTCACTGCAGCCTCTGCCTCCCAGGTTCAAGTGATTCTCCTATCTCAGCCTCCTGAGTAGCTGGGACTATAGGCGTGTGCCACCACACCCGGCTAATTTTGTATTTTTAGTAGAGATGGAGTTTCACCATGTTGTCCAGGCTGGTTTCGAACTCCTGACATCAGGTGATCCACCCACCTCGGCCTCCCAAAGTGCTGGGATTACAGGTGTGAGCCATTGCACGCCCGGCCAACAGTGTTTTTAAAGAGAATCACCCCCTTGTAAACAAACAAAAACAAACAAACATGCTGCTAAGAAATT	NULL	NULL	NULL	NULL		0	0	1	NULL	NULL	NULL	NULL		0	0	1	NULL	NULL	NULL	NULL		0	0	1	NULL	NULL	NULL	NULL		0	0	1	chr18:117528-120528	chr18	117529	+	1	1	0	0
chr18:114528-117528	chr18	117528	-	Random	GAGACAGAGTGAGAATCCATCTCAATCAATCAATCAATAAAAATAAATAAAAACATTTTTAAAAGCTAAATCTGTAAATAGCTGCATATTGCCCCACCAGTGTCAAAATAATACTTTTTATAATCTCTTTTCAACTTGGTATAGAAATCACTACACATAAGTTAGTTCATTGAGACTTAAAACTAAATT	NULL	NULL	NULL	NULL		0	0	1	chr18:114528-117528	chr18	117528	NULL	0	1	0	0	chr18:114528-117528	chr18	117340	+	188	0	1	0	chr18:114528-117528	chr18	117528	-	0	1	0	0	chr18:114528-117528	chr18	117529	-	1	1	0	0
chr19:33049044-33052044	chr19	33052044	-	Random	CATCTCCTGACCTCGTGATCCACCCACCTCGGCCTCCCAAAGTGCTGGGATTACAGGCGTGAGCCACCGTGCCTGGCCTCTTTGATCCTAATT	chr19:33049044-33052044	chr19	33052044	-	0	1	0	0	NULL	NULL	NULL	NULL		0	0	1	chr19:33049044-33052044	chr19	33052044	-	0	1	0	0	NULL	NULL	NULL	NULL		0	0	1	chr19:33049044-33052044	chr19	33052045	-	1	1	0	0
chr22:50249966-50252966	chr22	50252966	-	Observed	ATACTCAAGGAAGACAAAGGAAAAGTAAAAATT	chr22:50249966-50252966	chr22	50252966	-	0	1	0	0	chr22:50249966-50252966	chr22	50252966	NULL	0	1	0	0	chr22:50249966-50252966	chr22	50252966	-	0	1	0	0	NULL	NULL	NULL	NULL		0	0	1	chr22:50249966-50252966	chr22	50252967	-	1	1	0	0
chr3:125530382-125533382	chr3	125533382	-	Random	CAGAAGATAAGAGACACCAAGAGCAAAGTCAAGCTTCCCAGACACGCTCATGCCAGATTAACCAATCCTCAGCTGACCCATAGATCCATGAAAATAAACAATTGTTGTATTAAGCCACTGAGATTTGGAGTGACTTGTTATGCAGCATTTTGTGACAACAACTAACTGATACAAGGGTCACCATCCTTTATCTCTGTAGATTTTAACCAATT	NULL	NULL	NULL	NULL		0	0	1	NULL	NULL	NULL	NULL		0	0	1	chr3:125530382-125533382	chr3	125533382	-	0	1	0	0	NULL	NULL	NULL	NULL		0	0	1	chr3:125530382-125533382	chr3	125533383	-	1	1	0	0
chr5:85599409-85602409_L2a_LINE_L2	chr5	85602409	+	RMSK	AATAATTTTATCACACTTAAAGGGTTTTATAGCTAGAAGAAATT	NULL	NULL	NULL	NULL		0	0	1	NULL	NULL	NULL	NULL		0	0	1	NULL	NULL	NULL	NULL		0	0	1	NULL	NULL	NULL	NULL		0	0	1	chr5:85599409-85602409_L2a_LINE_L2	chr1	108756050	+	23153641	0	1	0
chr5:115864488-115867488	chr5	115864488	+	Random	GGACTGCTGTGGCTCTATAATT	chr5:115864488-115867488	chr5	115864488	+	0	1	0	0	NULL	NULL	NULL	NULL		0	0	1	chr5:115864488-115867488	chr5	115864489	+	1	1	0	0	NULL	NULL	NULL	NULL		0	0	1	NULL	NULL	NULL	NULL		0	0	1
chrY:24588030-24591030	chrY	24591030	-	Random	TAAACACTGGGCCAAGTTGTGGACTGCTTGTGCAATT	NULL	NULL	NULL	NULL		0	0	1	NULL	NULL	NULL	NULL		0	0	1	NULL	NULL	NULL	NULL		0	0	1	NULL	NULL	NULL	NULL		0	0	1	chrY:24588030-24591030	chrY	24287686	+	303344	0	1	0
chrY:24591030-24594030	chrY	24591030	+	Random	GTTGGGAGTACTCCAATGTGCAGGGAATATTTGGAGTACAAACTGCGGCCACCCTGGCCAACTATCGATTTGAGGGCTTTCATAGGCAGAACAAAATGGCAGTGAGATTGATTGATACAAGGTGGGATGTGGCCTCCACACTTGCCTTTTCATATCCTGACATACGTGTGCCTCATCATCCTATGGATTCTTGGGTATGGCTCAATGTCTTCCATGCTAAACATTTCCCAGTTCATGGAAGTTGACCCTCAGGGGAATACATTGAGTGAGTGTTTCCTTCTAAACACTGTCACATTTCAATGACTGGGCAGCTGTGATAATT	NULL	NULL	NULL	NULL		0	0	1	NULL	NULL	NULL	NULL		0	0	1	NULL	NULL	NULL	NULL		0	0	1	chrY:24591030-24594030	chrY	24591030	+	0	1	0	0	chrY:24591030-24594030	chrY	24591030	+	0	1	0	0
chrY:13250366-13253366	chrY	13253366	-	Random	CCCACGGATGAAAGTGCCTTCCCATCAGCCCCTGCGCTGGGCCCCGTCGACCCTGGCGACCCTCGTTCGAGCCCAGGGTGCGCCTTGGGCTCACTAGGGTTACCCAAAAGCGGGCAGAAGGCCCATGAGGGGAAGGTGAGGCACCTGAGGCAGAAAAAAAAAAAAAACTGTGCCGCGGAGAAGCGGGGCCTGGTTCCCCCACGGACGAAAGTGTCTTCCCATCAGCCCCTGAGCTGGGCCCAGGGGACCCTGGCACCCCTGGTTCAAGACAAGGGTGCGCTTCGGGCCTCTTGGGGTACCCCATGGCGGGCAGAAAGCCTATGAGGGGAAGCTGAGGTTTGAGGGAGGAGAGGTAAGGCACCTGAGGCAGAAAAGAAAAAAATAAAACCGCGCCACAGA…	chrY:13250366-13253366	chrY	13253366	-	0	1	0	0	chrY:13250366-13253366	chrY	13253366	-	0	1	0	0	chrY:13250366-13253366	chrY	13253366	-	0	1	0	0	NULL	NULL	NULL	NULL		0	0	1	chrY:13250366-13253366	chrY	13253367	-	1	1	0	0
chrY:14664619-14667619	chrY	14667619	-	Random	TCAGCCTCCTAAAGTACTGGATTACAGGTATGACGCATTGCACCTGGCCTAGGAATCCATTCTTAAAGGAGACTCTCCCTGAATT	chrY:14664619-14667619	chrY	14667619	-	0	1	0	0	chrY:14664619-14667619	chrY	14667619	-	0	1	0	0	chrY:14664619-14667619	chrY	14667619	-	0	1	0	0	chrY:14664619-14667619	chrY	14667619	-	0	1	0	0	chrY:14664619-14667619	chrY	14667620	-	1	1	0	0
chrY:20376622-20379622_ALR/Alpha_Satellite_centr	chrY	20379622	-	RMSK	GATTTTTCCAACCGTCTGTATAAAAGAATGGTTTAACTATGTAAAGTGAATTCATACAACACAAAAACAGTTTCAAAAAATAGTTTCTTTCTACTTTTTATTCGGGTATATTCTGTTTTCCCATGTGGGCTTCAATGTGCTCCCAAATATCCCTTCACAGATTCTCCAAGGAGAGATTTTCCAACCTGCTGAATCAAAAGAAAGGTTTGACTCTGTCAGTTGAATTCACACATCATAAAGCAGTTTCACAGATAGTTTTTATTGATTTTTATCTGGTAATATTCTGTTTTTCCTTATGGGTTTCCATGGCCTCCCCAGTTTCCCTTTGCAGATTGTTCAAAAAGAGTGTTTCCAACCTGCTGAATAAAAAGAAAAGTTTAACTCTGGGACATGAATCCA…	NULL	NULL	NULL	NULL		0	0	1	chrY:20376622-20379622_ALR/Alpha_Satellite_centr	chrY	20379622	-	0	1	0	0	NULL	NULL	NULL	NULL		0	0	1	chrY:20376622-20379622_ALR/Alpha_Satellite_centr	chrY	19800157	+	579465	0	1	0	chrY:20376622-20379622_ALR/Alpha_Satellite_centr	chrY	19800158	+	579464	0	1	0
chrX:16557596-16560596_7SLRNA_srpRNA_srpRNA	chrX	16557596	+	RMSK	CCATCTTGGGCACTAGCAGTATGAAGAGACTTTCCCATAGAAGTCTGGAGAAGAGAGGAAACAAATAGGTGCCATGGGGTGGACAGCTTGTGGAGCCTTCATGAGATACCTCCTTGAGAATCCCAAGACCACCTAGAAGGAATT	chrX:16557596-16560596_7SLRNA_srpRNA_srpRNA	chrX	16557596	+	0	1	0	0	chrX:16557596-16560596_7SLRNA_srpRNA_srpRNA	chrX	16557596	+	0	1	0	0	chrX:16557596-16560596_7SLRNA_srpRNA_srpRNA	chrX	16557597	+	1	1	0	0	chrX:16557596-16560596_7SLRNA_srpRNA_srpRNA	chrX	16557596	+	0	1	0	0	chrX:16557596-16560596_7SLRNA_srpRNA_srpRNA	chrX	16557597	+	1	1	0	0
chrX:16554596-16557596_7SLRNA_srpRNA_srpRNA	chrX	16557596	-	RMSK	CAGCTGGGTCACTGTTGGTGGCATTCAAAATGAGGCCAGGTTTGGCACGGTGGTGTGCACCTATAGTCCCAGCTACTTGGGAGGCTGAGACGGATGGATGGCTTGAATTCAGGAGTTCTGGGCTGTAGTGTGCCATGCCAATGTAGTGTCTGCACAAAGTTCAGCATCAATATGGTGATCTCTCGGGAGAGAGGGACCACCAGTTGCCTAAGGAGAAGTGAACTGGCCCAGGTTGGAAAAGGAACAGATCAAAACTCCTGTGCTGATGAGTAGTGGTATCTCACCTGTGAATAGCTGCTGCACTCCAGCCTGGGCAATATAGTGAGATCCTGGCTCTATTATACAATTATTAAAAATTAAAAAACAAAACAAAATGAGGCTAGAACTGATGTTTGTCTT…	chrX:16554596-16557596_7SLRNA_srpRNA_srpRNA	chrX	16557596	-	0	1	0	0	chrX:16554596-16557596_7SLRNA_srpRNA_srpRNA	chrX	16557596	-	0	1	0	0	chrX:16554596-16557596_7SLRNA_srpRNA_srpRNA	chrX	16557596	-	0	1	0	0	NULL	NULL	NULL	NULL		0	0	1	chrX:16554596-16557596_7SLRNA_srpRNA_srpRNA	chrX	16557597	-	1	1	0	0
chrX:22866729-22869729	chrX	22866729	+	Observed	TTTTATTACTCTAGTTGAAAAAACATAACTTTGACATGAAGTTCTCTCTCTGATCTCTACTCTGTTCATCTATCACACACTTTTTGTTTGAACTTTGATTGGATGAGTGCAGAATT	chrX:22866729-22869729	chrX	22866729	+	0	1	0	0	chrX:22866729-22869729	chrX	22866729	+	0	1	0	0	chrX:22866729-22869729	chrX	22866730	+	1	1	0	0	chrX:22866729-22869729	chrX	22866729	+	0	1	0	0	chrX:22866729-22869729	chrX	22866730	+	1	1	0	0
chrX:26397813-26400813	chrX	26400813	-	Random	TTGATTTACTTTTCATTGAATCTTGGTATGAAAACACAGTGGAGTCAATT	chrX:26397813-26400813	chrX	26400813	-	0	1	0	0	chrX:26397813-26400813	chrX	26400813	-	0	1	0	0	chrX:26397813-26400813	chrX	26400813	-	0	1	0	0	chrX:26397813-26400813	chrX	26400813	-	0	1	0	0	chrX:26397813-26400813	chrX	26400815	-	2	1	0	0
chrX:26400813-26403813	chrX	26400813	+	Random	TTTAAACACACTATTACAAAAGAAAGAGCCTAAGTAAATT	chrX:26400813-26403813	chrX	26400813	+	0	1	0	0	chrX:26400813-26403813	chrX	26400813	+	0	1	0	0	chrX:26400813-26403813	chrX	26400814	+	1	1	0	0	chrX:26400813-26403813	chrX	26400813	+	0	1	0	0	chrX:26400813-26403813	chrX	26400813	+	0	1	0	0
chrX:31657573-31660573	chrX	31657573	+	Random	GCCATGCAACTAACTGCCATAACGATCCAAGAAAAAATTTATTTCATGGTGTTAGGAATTTTGCCAAGAGTTGTTCAGCATTTTGGAAAATTACGCTATGGATGACCAATGCCCCTCATGGTATTTGAGTCTCCATACAACACAATGGTGTCATTCTGCATTTGTTTATACTGCATTGATAGTCTCGTGATCTAAAAACTTCACTTGTGTTCCAGTGTGATCCTGCCTGAATAACTGCATACTACAACACATATTATTTTATTATAAATGACTCTTATTTCTCTTTAAAATAGAGTTACGGCATCATTTAAACTATTGCCTGTATAAGTAGGGTATGTTGTCTACATATTTTGGCTTATAATCGTAAAGAAGGTATTACAAAGTATTTGTTATTTAAAA…	chrX:31657573-31660573	chrX	31657573	+	0	1	0	0	chrX:31657573-31660573	chrX	31657573	+	0	1	0	0	chrX:31657573-31660573	chrX	31657574	+	1	1	0	0	NULL	NULL	NULL	NULL		0	0	1	chrX:31657573-31660573	chrX	31657572	+	1	1	0	0
chrX:31654573-31657573	chrX	31657573	-	Random	TGAAAAATTCAATGTCTTAAAATCATGAGGAAAATATCTTATGTTTACGTGTAAAATTGAGTTACGTTCCAGGTTTAGGTGTTTATAAACAGGGTTTCCACATACATGCATGTCCAGTGGGATATTCCAAAGTGCTGTCAGACTTGGGAGAGTTCTTTGTTGTATAAGAAGTCTACCATCTTCATTCCCTCTCCACAGAATGCTATTATAGTAACACTCTTCAATCACTGTGATAGTCAAATGTCCTCCCTCAATTTCTAGGATGCCTCTTTTTTTTGTGGTCTGTATAATT	chrX:31654573-31657573	chrX	31657573	-	0	1	0	0	chrX:31654573-31657573	chrX	31657573	-	0	1	0	0	chrX:31654573-31657573	chrX	31657573	-	0	1	0	0	NULL	NULL	NULL	NULL		0	0	1	chrX:31654573-31657573	chrX	31657574	-	1	1	0	0
chrX:40927867-40930867_MER104_DNA_TcMar-Tc2	chrX	40930867	-	RMSK	AATCTGAGGTGCCATCAATTGTAGATACATCATTATTTTATGTGCCATTAACAAAGAAAGAAAACACTGCCAATCATAACTGAAGGCTGAGTGTTCTAAAGTGCATTCCAATTTCAAAGATGTGAGGAAATTGCACTTTGTAGAGTGAATGAAATTCAGTATTGTTATATATAGTTTCGCATTTAGTATACAGCTGCTTTGAATACCATCCATATACTAAGGATCCCCAAATTTACATTTTCAATACTGACCATTTCTTTAAATTGTAGACCTGCATATCCAAGTGCTTAGTTGACATCTCCACATGGATGCTAATAGACATCTCAAAAATTAAATGCCTAAAACTGAGTTCTCAATAGTCTTTACCATATCAGTATATGGCATTTTTATTCTTCCGAT…	chrX:40927867-40930867_MER104_DNA_TcMar-Tc2	chrX	40930867	-	0	1	0	0	chrX:40927867-40930867_MER104_DNA_TcMar-Tc2	chrX	40930867	-	0	1	0	0	chrX:40927867-40930867_MER104_DNA_TcMar-Tc2	chrX	40930867	-	0	1	0	0	chrX:40927867-40930867_MER104_DNA_TcMar-Tc2	chrX	40930867	-	0	1	0	0	chrX:40927867-40930867_MER104_DNA_TcMar-Tc2	chrX	40930868	-	1	1	0	0
chrX:40930867-40933867_MER104_DNA_TcMar-Tc2	chrX	40930867	+	RMSK	CAATGAAGCATAGTAATAATGATAAAAATGATAATGATAATATTGAGCACTTAATATTGTGGATGAGACACTGTGCTAAGCCGCTTCTACGATTATCTTTATATGCAGTTGTAATATAGAAAGGCTAAGAACACAGACACTGGGGCCTGACTGGGTGGGGTCTGTCTGAATTTTAGCTCTGTGCTTACTAATCACATGACTCCAGCCAGATGCTTTATCTATGCCATAGTTTTCCTATCTAAAATAAGATGATAATACCACCTAACTTACAGGTTTATTATAAGGATTAAAGGAATTAATACACATATAGTGCCTAGAACGAGGAATTAATACACATATAGTGCCTAGAACAGTGCTTAGCACATAAGTACTGAAATGATTTAATATTATTGTTAAAAT…	chrX:40930867-40933867_MER104_DNA_TcMar-Tc2	chrX	40930867	+	0	1	0	0	chrX:40930867-40933867_MER104_DNA_TcMar-Tc2	chrX	40930867	+	0	1	0	0	chrX:40930867-40933867_MER104_DNA_TcMar-Tc2	chrX	40930868	+	1	1	0	0	NULL	NULL	NULL	NULL		0	0	1	chrX:40930867-40933867_MER104_DNA_TcMar-Tc2	chrX	40930868	+	1	1	0	0
chrX:49657338-49660338	chrX	49660338	-	Random	CCAGGTGTGCCTGTAATCCCAGCACTTTGGCAGGCTGAGGTGGGTGGATCACTTGAGGCCAGGAGTTTGAGATCAGCCTGGCCAACGCGGTGAAACCCCATCTCTGTAAAACAAACAAACAAACAAACAAAAATACAAAAATTAGCCAGGTGTGGTGGCAGATGCCTCTAGTCCCAGCTACTCGGGAGGCTGAGGCAGGAGGATCACTTGAACCCGGGAGGCAGAGGTTGCAGTGAGCCAAGATCATGCCACTGCACTCCAGCCTGGGTGACAGAGCAAGACTCTGTCTCAAAAAAAAAGAAAAGAAAAGAAAAAAGAAAAGAAAAGGAAGGAAGGAAGGAAGGGAGGAAAGCAGGAAAGAAAGAAAGAAAAGAAAGAAAGAAAGAAAGAAAGAAAGAA…	chrX:49657338-49660338	chrX	49660338	-	0	1	0	0	chrX:49657338-49660338	chrX	49660338	-	0	1	0	0	chrX:49657338-49660338	chrX	49658775	+	1563	0	1	0	NULL	NULL	NULL	NULL		0	0	1	chrX:49657338-49660338	chrX	49660339	-	1	1	0	0
chrX:57525227-57528227	chrX	57528227	-	Random	AGCTGTAGACTGGAGCTGTTCCTATTTGGCCACCTTGGAACTGACCCCTCTAGTGTTTCTTTCAGCCCCCAGCCATCTGAAAACAAGAGACATTTTAGAATTACACCATACCCACATCTCTTTTTATCAAAATTGGGAAATGTATTTAGAATTAGAAGATAAAATAGAATT	chrX:57525227-57528227	chrX	57528227	-	0	1	0	0	chrX:57525227-57528227	chrX	57528227	-	0	1	0	0	chrX:57525227-57528227	chrX	57528227	-	0	1	0	0	chrX:57525227-57528227	chrX	57528227	-	0	1	0	0	chrX:57525227-57528227	chrX	57528228	-	1	1	0	0
chrX:80974118-80977118_LTR55_LTR_ERV	chrX	80974118	+	RMSK	AGAGGCTCCCCACTGTGCTTCTGCGTGACACAAACTAGACATTTATGTTTCTTCTTTGGTCCTTATTTTCCTTGAGAGCTTCCTTGCTCTCCTCCCCTTCTGGAAGATGACCCCATTCCCATAAGCCTACGTATATTCTTATGCTATGAAAGGCTTCTGCTCTTATGTAAACTTGTCCAAGCATTCTCTAATAAAATTTGTGTCCTATTGCCTTTTATGGTCATATAGTTTTCTTTGATGTGCTCAAATTCCTCACACTTCTACATATGTACATGATCTATAATGTCCTATACAGAGAGAAATT	chrX:80974118-80977118_LTR55_LTR_ERV	chrX	80974118	+	0	1	0	0	chrX:80974118-80977118_LTR55_LTR_ERV	chrX	80974118	+	0	1	0	0	chrX:80974118-80977118_LTR55_LTR_ERV	chrX	80974119	+	1	1	0	0	NULL	NULL	NULL	NULL		0	0	1	chrX:80974118-80977118_LTR55_LTR_ERV	chrX	80974119	+	1	1	0	0
chrX:100530563-100533563_MER126_DNA_DNA	chrX	100533563	-	RMSK	CAGCTAAGATCCAGTTTTTATAGGAACGTCTCTAATAATAAAGATGTGGGGAAGTGAAATCTGGGAATTTGGATCTTTAAACCAAATT	chrX:100530563-100533563_MER126_DNA_DNA	chrX	100533563	-	0	1	0	0	chrX:100530563-100533563_MER126_DNA_DNA	chrX	100533563	-	0	1	0	0	chrX:100530563-100533563_MER126_DNA_DNA	chrX	100533563	-	0	1	0	0	chrX:100530563-100533563_MER126_DNA_DNA	chrX	100533563	-	0	1	0	0	chrX:100530563-100533563_MER126_DNA_DNA	chrX	100533564	-	1	1	0	0
chrX:100533563-100536563_MER126_DNA_DNA	chrX	100533563	+	RMSK	CATGTTCTCCCTTGAATCCAGTTTTACATAATTATCTCCACAGCAACCAATTTGTTGTGCCACAAATAGAAATTAGGATTTTGATGGGGAATAAGCAATTGCAAACAACTGCTGTTAAAAGTGAGCTCTGGCTCCCAAGGAATGGCTTTTGAAATAAATATCAGAATAAAAAGAGCAGATTAGAATACACGGGGTCACTGGCCAAATT	chrX:100533563-100536563_MER126_DNA_DNA	chrX	100533563	+	0	1	0	0	chrX:100533563-100536563_MER126_DNA_DNA	chrX	100533563	+	0	1	0	0	chrX:100533563-100536563_MER126_DNA_DNA	chrX	100533564	+	1	1	0	0	chrX:100533563-100536563_MER126_DNA_DNA	chrX	100533563	+	0	1	0	0	chrX:100533563-100536563_MER126_DNA_DNA	chrX	100533564	+	1	1	0	0
chrX:104406033-104409033	chrX	104406033	+	Random	TTTTTGGTAACAAGATATGAGGCAAATGGGTACAACAACTGTACAGTATAAATT	chrX:104406033-104409033	chrX	104406033	+	0	1	0	0	chrX:104406033-104409033	chrX	104406033	+	0	1	0	0	chrX:104406033-104409033	chrX	104406034	+	1	1	0	0	chrX:104406033-104409033	chrX	104406033	+	0	1	0	0	chrX:104406033-104409033	chrX	104406033	+	0	1	0	0
chrX:109574967-109577967_Mam_R4_LINE	chrX	109577967	-	RMSK	CAGTAAAGATCAAATTATTGAAGATGTAGTTCATAATGGAAACTATATATCTGGACTTCTTTCATTTGAAAGCGATTAAACACAAGAAAATTAAAGAAAAGCTAAGGAAAACAACTAGTGCATTTGTAGAGAAAATATTAAAAACATATCTCAATACAGGCAACCTAGATTAAGATAATAAATATATTTGTGCTATCAGTTTTATAATAATATATCCTTTAGGTTCAGTATGGAACTAAAGCTATCAAATATGGTTTCTTTTTCACACTGATTTCTGCAATT	chrX:109574967-109577967_Mam_R4_LINE	chrX	109577967	-	0	1	0	0	chrX:109574967-109577967_Mam_R4_LINE	chrX	109577967	-	0	1	0	0	chrX:109574967-109577967_Mam_R4_LINE	chrX	109577967	-	0	1	0	0	chrX:109574967-109577967_Mam_R4_LINE	chrX	109577967	-	0	1	0	0	chrX:109574967-109577967_Mam_R4_LINE	chrX	109577968	-	1	1	0	0
chrX:109577967-109580967_Mam_R4_LINE	chrX	109577967	+	RMSK	AGGACAGTGTTATTCCTAGGGTGTAATGAACTGTAACAACTGCTTCATAACATATAGTTGCTGATGCCTCATGTTCTGGACCACACAGAGTCAGACCTTGGCACATTTCTGCCTGCTTCATTGCCAGCTCCTTGGGCAAACCTTATAACCTGAGAGTGTCTGGGTTGCCAGACTCTGCAGAATCAGATTGCCTAAGTGAAGGGAGGGCATATGTAATATATAAGAGGCACCATTGCACACTGATGGTTAAGGGCACTGACTCTGGATGGTGACTGCATTGCACAACTCTAGGGAACACTTGGCCCAGCTTTGAATCCATTCTACCACATAACAACTACATGATATTAGACAAATCATTTAATTTCAGCCTTGTAAAATGGGGGTAATAATAGTATCTTC…	chrX:109577967-109580967_Mam_R4_LINE	chrX	109577967	+	0	1	0	0	chrX:109577967-109580967_Mam_R4_LINE	chrX	109577967	+	0	1	0	0	chrX:109577967-109580967_Mam_R4_LINE	chrX	109577968	+	1	1	0	0	chrX:109577967-109580967_Mam_R4_LINE	chrX	109577967	+	0	1	0	0	chrX:109577967-109580967_Mam_R4_LINE	chrX	109577968	+	1	1	0	0
chrX:113357192-113360192_MamGypLTR3_LTR_Gypsy	chrX	113360192	-	RMSK	TGTTTAAAAGAAAATAGAAAAGAGAAAAAATATATAATAGTGTTTAGTGGCTTTAACACATATATTTCACTGTTATTAATCAATCAAGCCAACAAAAAATGAAAAGAATCTTAGGCACAGTAGCACGTGCCTGTAATCCCAGTAATTTGGGGGACCAAGATGGGAGGATTGCTTGATGCCAGAAGCCTGAGACTAGCTTGGACAACAAAGTGAAACCCCATCTCTACAAAAACTTTTAAAAATCAGCCATGTGTTGTGGCATGCACCTGTAGTCTCAGCAACTCAGGAGGCTGAGGCAGGAGGATCACTTGAACCCAGGAGTTTGAGGTTGCAGTGAGCTAGAATAGCACCACTGCACTCCAGCCTGGGCAACAAGAGTCAGACCCTGTCTCTGAAAAC…	NULL	NULL	NULL	NULL		0	0	1	chrX:113357192-113360192_MamGypLTR3_LTR_Gypsy	chrX	113360192	-	0	1	0	0	chrX:113357192-113360192_MamGypLTR3_LTR_Gypsy	chrX	113359799	+	393	0	1	0	NULL	NULL	NULL	NULL		0	0	1	chrX:113357192-113360192_MamGypLTR3_LTR_Gypsy	chrX	113360193	-	1	1	0	0
chrX:113360192-113363192_MamGypLTR3_LTR_Gypsy	chrX	113360192	+	RMSK	CCAGTACATATTTTTTATCTCTTTATTCTTAGAATT	chrX:113360192-113363192_MamGypLTR3_LTR_Gypsy	chrX	113360192	+	0	1	0	0	chrX:113360192-113363192_MamGypLTR3_LTR_Gypsy	chrX	113360193	+	1	1	0	0	chrX:113360192-113363192_MamGypLTR3_LTR_Gypsy	chrX	113360193	+	1	1	0	0	NULL	NULL	NULL	NULL		0	0	1	chrX:113360192-113363192_MamGypLTR3_LTR_Gypsy	chrX	113360193	+	1	1	0	0
chrX:119437610-119440610_(TTTG)n_Simple_repeat	chrX	119440610	-	RMSK	ATTAAAGGCCAGCTGGTGGGGAAGGAGCAGGCAAATGAAACAAACAAACAAACAAACCAAAATT	chrX:119437610-119440610_(TTTG)n_Simple_repeat	chrX	119440610	-	0	1	0	0	chrX:119437610-119440610_(TTTG)n_Simple_repeat	chrX	119440610	-	0	1	0	0	chrX:119437610-119440610_(TTTG)n_Simple_repeat	chrX	119440610	-	0	1	0	0	chrX:119437610-119440610_(TTTG)n_Simple_repeat	chrX	119440610	-	0	1	0	0	chrX:119437610-119440610_(TTTG)n_Simple_repeat	chrX	119440611	-	1	1	0	0
chrX:119440610-119443610_(TTTG)n_Simple_repeat	chrX	119440610	+	RMSK	CTTATTCACAGCTCTTGGGTCTTCTTTGCAAATATCACTCTAACTTTTAAAAGCGCAGGAAGAGCCAGGTCAGAAAAGTGACTCAGCAAACCACATAGTGTCATTTGAAAATCTTTTTTCCTGCTTTAGAACCTGAATT	chrX:119440610-119443610_(TTTG)n_Simple_repeat	chrX	119440610	+	0	1	0	0	chrX:119440610-119443610_(TTTG)n_Simple_repeat	chrX	119440610	+	0	1	0	0	chrX:119440610-119443610_(TTTG)n_Simple_repeat	chrX	119440611	+	1	1	0	0	chrX:119440610-119443610_(TTTG)n_Simple_repeat	chrX	119440610	+	0	1	0	0	chrX:119440610-119443610_(TTTG)n_Simple_repeat	chrX	119440611	+	1	1	0	0
chrX:132610008-132613008_MIRb_SINE_MIR	chrX	132613008	-	RMSK	TTGAGATATCTTTCCTTGCTCTTTCTGTAAGTGGGACAGATCTTGCTTCCTTGAGTGCGTACTATGTGCCAGGTGCCCTACTGAGTGCATTAAACTCATTTTCTTTAATCCATAGAACAACGATGGATAGATGTCTCTAAACAACATCAGCTCCCTTCCAAATGACAGAGGATCTGTGCCTGCTCTCTGATTGGGCCTCATCCTTCAGGACAAAGGAAGAGATGCTTTCTCTGCGCTTTGCACAATGAATGTTGACTTAGCCCACCGTCAACACAATCCCACTTAGTGCCTTCAAGAGAAGTCTCTCAGAGTCCCATTCACTCTACTCAGGGTAAGGCCCAAGTACTGACTTCCCAGGATGCCTTGCGCTGAGCACACCTGAATGATGACCCACAGAAG…	chrX:132610008-132613008_MIRb_SINE_MIR	chrX	132613008	-	0	1	0	0	chrX:132610008-132613008_MIRb_SINE_MIR	chrX	132613008	-	0	1	0	0	chrX:132610008-132613008_MIRb_SINE_MIR	chrX	132613008	-	0	1	0	0	chrX:132610008-132613008_MIRb_SINE_MIR	chrX	132613008	-	0	1	0	0	chrX:132610008-132613008_MIRb_SINE_MIR	chrX	132613009	-	1	1	0	0
chrX:132613008-132616008_MIRb_SINE_MIR	chrX	132613008	+	RMSK	GGCCACTGCCAACTGTGTTGGAAGTCCAGGCAGGGATTGTGGCGGGGACTAGGAATAGGAAGGAGACATGGAAATGGTGTAGTACAAGGCAGAACACAAACAGAAGAGAATT	chrX:132613008-132616008_MIRb_SINE_MIR	chrX	132613008	+	0	1	0	0	chrX:132613008-132616008_MIRb_SINE_MIR	chrX	132613008	+	0	1	0	0	chrX:132613008-132616008_MIRb_SINE_MIR	chrX	132613009	+	1	1	0	0	chrX:132613008-132616008_MIRb_SINE_MIR	chrX	132613008	+	0	1	0	0	chrX:132613008-132616008_MIRb_SINE_MIR	chrX	132613009	+	1	1	0	0
chrX:136029303-136032303_LTR90B_LTR_LTR	chrX	136029303	+	RMSK	TTCCAGAAGAGGGAATTTTCTTTTCCCATTGAAACTTATTTAGTGTACCTAGAAGGCCCTTGGCTTCCAGAGGTGTTACACTGGAAAGAACCAGACACAGTTGAATTAGAATCTTGGCTCTGCCATTTACTGCTGTATGAACTTGGTTAGGTTACTTTGCGCCTGTTATTTCCGAATTTGTAAAATGGAGATAAAATATTAACCCCATTTGATTGCTGTCAGGGTGAAGTGAGCTAACATGAAATATTTAGCACAGTGCCTAGCAAGTAGTACACATTTAATGTTTCCTATTCCTCCTTCTCTCCAATATAGGTTCTCCAAGACCTAGGGAGCAGTTGATTTATAAATGTCTCATACAACATTAGCTCATGCATGCAGAGAGATGATTATGCAGTGAGA…	chrX:136029303-136032303_LTR90B_LTR_LTR	chrX	136029303	+	0	1	0	0	chrX:136029303-136032303_LTR90B_LTR_LTR	chrX	136029303	+	0	1	0	0	chrX:136029303-136032303_LTR90B_LTR_LTR	chrX	136029304	+	1	1	0	0	chrX:136029303-136032303_LTR90B_LTR_LTR	chrX	136029303	+	0	1	0	0	chrX:136029303-136032303_LTR90B_LTR_LTR	chrX	136029304	+	1	1	0	0
chrX:154290623-154293623_AmnSINE1_SINE_Deu	chrX	154293623	-	RMSK	ATCACTTCATCCACTACTGCAGTGCACCCACCCTTGGGCCTGGGGGGAGGGAGTGGGTTGAAAAACTGCTCAAGAAACAGAAGTTTAGCAAGGGTCATGAAGAATACTGCAAGTGAAACTGCAGAGAGAGGTTACGTAGGCAGAAAGCAAGTCAACAAAAGCACTTAGTCAGGATCCGTAACTTGAAATTGACTCCTTTGGAAATTGCCATAGAACCCTTAATGGACATCATCGGCTGGACCTGGGATCTGATGAATCCCACAAAAGTCAGCACCTTCTACAGAACAGATGCCCTGATCACCAAGGACTTGGTACTGATTTAGAGAGAAGAGAGCAGCTCCTAGCAGCATCAACATCTATTTGTCGCTTATTTGCCCTGCAGCAATTCACCTGCCTTTC…	chrX:154290623-154293623_AmnSINE1_SINE_Deu	chrX	154293623	-	0	1	0	0	chrX:154290623-154293623_AmnSINE1_SINE_Deu	chrX	154293623	-	0	1	0	0	chrX:154290623-154293623_AmnSINE1_SINE_Deu	chrX	154293623	-	0	1	0	0	chrX:154290623-154293623_AmnSINE1_SINE_Deu	chrX	154293623	-	0	1	0	0	chrX:154290623-154293623_AmnSINE1_SINE_Deu	chrX	154293624	-	1	1	0	0
chrX:154293623-154296623_AmnSINE1_SINE_Deu	chrX	154293623	+	RMSK	TGCCAAATACTGAACAGAACAAAGGAGCATATCTTCGTAGAATCCCAGCACCTGGAAAAAAAAATCATTAAAATCACCACAACTGAATAGAGCCAAAACAAAGAGGGGGAGGACAGAGGAGAAATAGAAATACATACCAGGTTAGTCATCAGGCAAAAGCTTAAGCAACAGCTCCTGTACTCCCCTGACCTGTCAGAAAAAGAAAAGTTTATGGAGTACTCTGTTACGAGAGTCCCAGTACAATGGAAAATAATT	chrX:154293623-154296623_AmnSINE1_SINE_Deu	chrX	154293623	+	0	1	0	0	chrX:154293623-154296623_AmnSINE1_SINE_Deu	chrX	154293623	+	0	1	0	0	chrX:154293623-154296623_AmnSINE1_SINE_Deu	chrX	154293624	+	1	1	0	0	chrX:154293623-154296623_AmnSINE1_SINE_Deu	chrX	154293623	+	0	1	0	0	chrX:154293623-154296623_AmnSINE1_SINE_Deu	chrX	154293624	+	1	1	0	0
chr9:99719660-99722660_MER75_DNA_PiggyBac	chr9	99719660	+	RMSK	CTGAATCATCAGAATTGTCTATTTCAAAAAACTGGATTCATCAAATGAATCTTCAGCCGGTAACTGTTCGAGAACAATGTTAACATCACAGGTAGAAGTGCTGCGTTTTCTAGGATTTGACATTTTCAGTGATAGAGTGTTACTATAGTTTGTAACTGGAAACACCACTACTAAAAACAGAATACAGGCCAGGCGCAGTGGCTCATGCCTGTGATTGCAAGACTGTGGGAGGCCAAGGCGGGCAGATCACTTGAGGTCAGCAGTTCGAGACCAGCCTGGCCAACATGGTGAAACCCCATCTCTACTAAAATTACAAAAATGAGCTGAGCGTAGTGGTGGGCACCTGAAATCCCAGCTACTCAGAAAACTAAGGCAGGAGAATCGCTCGAACCCGGGAGA…	NULL	NULL	NULL	NULL		0	0	1	chr9:99719660-99722660_MER75_DNA_PiggyBac	chr9	99719660	+	0	1	0	0	NULL	NULL	NULL	NULL		0	0	1	chr9:99719660-99722660_MER75_DNA_PiggyBac	chr9	99719660	+	0	1	0	0	chr9:99719660-99722660_MER75_DNA_PiggyBac	chr9	99719661	+	1	1	0	0
chr9:99716660-99719660_MER75_DNA_PiggyBac	chr9	99719660	-	RMSK	GTGATTCTGATGTTAGTTCTGTTTAGAAATAACTCCAAGAACACTTTTTATATTTTATTTTCACATTGAAAAATCAATCATATTTGCTTCAGCCTCAAAGAGTGTGTGTATGTAAAATCATATGAATGCTGGCAGTGAGCTGCACTTGTTTTCTCTAAATAGGAAAAGAGTTAAATAGGGGTTTAAAGTATAATAGTATTTTTTAGTCTCTTATAGTAAAGCATATGAGTATAGGGTCTAATT	NULL	NULL	NULL	NULL		0	0	1	chr9:99719660-99722660_MER75_DNA_PiggyBac	chr9	99719660	-	0	1	0	0	chr9:99716660-99719660_MER75_DNA_PiggyBac	chr9	99719660	-	0	1	0	0	NULL	NULL	NULL	NULL		0	0	1	chr9:99716660-99719660_MER75_DNA_PiggyBac	chr9	99719661	-	1	1	0	0
chr9:36723659-36726659	chr9	36726659	-	Random	GGCCCACACTGAGCACTTCCCCCCTTAGCTGGCACCACAAGGCTTCAAGGCTTCACATAATGAGGTACAGAAAGCGGGCCCTCGATGCTCTGTGGATCACGCTCTAAACAAACAGTATTCTCAGCCTTGGGTTTCCCACCCTCCTGCCCCACCCCCGCGAGCATTTAACTTAGTGCTGCTTTCAGGACTAGGTAGAAACTGGCCGCCCTCCCTGGAGTCTGTGCTGACCTCACATCGTCCACAACAGGGTAGAAATGCCCCACCAGCTGACCTTTCAGAAGCCTCCTCTGGAGGCTAATCGGGCACACTGGGTGGGGGAAGGTGCCGTCATGGTTCCACGGACTGGTTCTGAGGCCTAGCAAATGGAATT	chr9:36723659-36726659	chr9	36726659	-	0	1	0	0	chr9:36723659-36726659	chr9	36726659	-	0	1	0	0	chr9:36723659-36726659	chr9	36726659	-	0	1	0	0	chr9:36723659-36726659	chr9	36726659	-	0	1	0	0	chr9:36723659-36726659	chr9	36726660	-	1	1	0	0
chr9:36726659-36729659	chr9	36726659	+	Random	AAGGGAGGAGCTACCCCTGGGGTCCCTCCTGCTGAAAGTCTGGAGTGGTCATGGGGATGAGGGCAGAATT	chr9:36726659-36729659	chr9	36726659	+	0	1	0	0	chr9:36726659-36729659	chr9	36726659	+	0	1	0	0	chr9:36726659-36729659	chr9	36726660	+	1	1	0	0	chr9:36726659-36729659	chr9	36726659	+	0	1	0	0	chr9:36726659-36729659	chr9	36726648	+	11	0	1	0
chr9:38619013-38622013	chr9	38622013	-	Random	CGCCTTCCACTGCCGCCTGCGCCGGGTCGGGTTGCTGCAGCGGTGCCCGCTGCAGGAGCTCCGCGCCTGCTGCTTCTCCGACGTCAGGGCGCCGCCAGGATGACAGGTGCAGGAGGCTGCGGCTGTGGGCAGATGTGGTTTCCAGCCCCAGGTCCCGGCGGCCCCTGGCTTCCCAGCCCGCTGTCCTGTGGGCAAGAAGATGAAGAAAGTCACCCCATCAGCAGGTCAGCTGCCCCGCCTGGCAGCCCAGCCAGACAAGGCAACCGAAGTTCATCCTGTCTGAGTTGACTTTGTGCAGGCAGCGGGCCGGCGCCCAGGATGCTGGGGAGCCCTGCGCGCCGGAGGCCGACAAGCCGTGGGGCCCAGAGGCGCCACAGGGCGAGAAGGCACCCGCCTCCC…	chr9:38619013-38622013	chr9	38622013	-	0	1	0	0	chr9:38619013-38622013	chr9	38622013	-	0	1	0	0	NULL	NULL	NULL	NULL		0	0	1	chr9:38619013-38622013	chr9	38622013	-	0	1	0	0	chr9:38619013-38622013	chr9	38622023	-	10	0	1	0
chr9:39152717-39155717_AT_rich_Low	chr9	39155717	-	RMSK	ACCAATGATTGAAACTAGTCAGCTGCACATTTTATTTATTTATTAAAAAGGATTTGGATTTTTATACAATATTTAAAAACCACAAAATGAAAAGGGATCAATCAACGTATACCTTGGAGGTCCTTCCAAGAGTCTCAGTATCTAACAGCCATGGAGGCTGTGACCTTTTTCCTTCTTTTCTCAGCCTGCTGGTCATTTAAGGGTCACCAGAGATGACTCATGCTCTAGTTCTTAAAATCAAACTTGTTCCACCAAATCCAAGATGCTGAATT	NULL	NULL	NULL	NULL		0	0	1	chr9:39152717-39155717_AT_rich_Low	chr9	39155718	-	1	1	0	0	chr9:39152717-39155717_AT_rich_Low	chr9	39155446	+	271	0	1	0	NULL	NULL	NULL	NULL		0	0	1	chr9:39152717-39155717_AT_rich_Low	chr9	39155718	-	1	1	0	0
chr9:39155717-39158717_AT_rich_Low	chr9	39155717	+	RMSK	AGATATTATACTGTAGGAATGAAGTTAGTGTCTGCAGCTGTACATATTCAGGCCATTCTAAATATATAAGCTAGTTAGGAAGAAAATACTGTGGATTTTATCCATCAAGCCTGTTTTCTTCAGGCCAGTATAAAACAAATGGAAAGGAAAAAGAAACATAATGAAACGAACTCATTATTAAAACTGGATTACAGGATTAATT	NULL	NULL	NULL	NULL		0	0	1	NULL	NULL	NULL	NULL		0	0	1	chr9:39155717-39158717_AT_rich_Low	chr9	39155718	+	1	1	0	0	NULL	NULL	NULL	NULL		0	0	1	chr9:39155717-39158717_AT_rich_Low	chr9	39155718	+	1	1	0	0
chr9:71380315-71383315	chr9	71380315	+	Random	GCAAATATTTCATAATGATGCCTAGTACAAATT	chr9:71380315-71383315	chr9	71380315	+	0	1	0	0	chr9:71380315-71383315	chr9	71380315	+	0	1	0	0	chr9:71380315-71383315	chr9	71380316	+	1	1	0	0	NULL	NULL	NULL	NULL		0	0	1	chr9:71380315-71383315	chr9	71380315	+	0	1	0	0
chr9:73429031-73432031	chr9	73432031	-	Random	GAAGACTAGATATTGAGAGACAGATGGTCATTAAGAGTTGGCTGGAGTTGGCACATGAGATAAAATT	chr9:73429031-73432031	chr9	73432031	-	0	1	0	0	chr9:73429031-73432031	chr9	73432031	-	0	1	0	0	chr9:73429031-73432031	chr9	73432031	-	0	1	0	0	chr9:73429031-73432031	chr9	73432031	-	0	1	0	0	chr9:73429031-73432031	chr9	73432032	-	1	1	0	0
chr9:73432031-73435031	chr9	73432031	+	Random	CTTTCCTTCATACTGATAGGATTTTAGCTGGCTATGCATTTGTCCAGGATAAAGACTACATATTTCTAATCACCTTTTAGTAAGGTGTTAGCATGTGACAAAATACTGACACATAAGATGTGAGCTAAAATGGTGTGTGTGACTTCCTCACTGTGCCTTCGAAAGGAAGGGCAGGGCCTCCCCTTGCTCTTTTTTCCTGATTGCTTCTGGCCAGAATGTAGATGTGACAGTGGGCTCTCATGGACCATGCAAACAGGAATGCCAGAGCAAAGGAGATGAAATGAGTCCTCACAGGAGTGAGGCACCCACATCAGAGCTGAACTCATGTTCAGAGTAACATATGAATAGGAAAAATTCCTGTCTCATTGAAGCATCTATTATTTTGAGTCATTGTTACTG…	chr9:73432031-73435031	chr9	73432031	+	0	1	0	0	chr9:73432031-73435031	chr9	73432031	+	0	1	0	0	chr9:73432031-73435031	chr9	73432032	+	1	1	0	0	chr9:73432031-73435031	chr9	73432031	+	0	1	0	0	chr9:73432031-73435031	chr9	73432032	+	1	1	0	0
chr9:87670160-87673160_LTR81C_LTR_Gypsy	chr9	87673160	-	RMSK	CCTCTAGCAAACAGGAGACTAGTCATGTTCAAGGCAATGCAAGAACTCCTCCCTCCCTTCGTTCCCTCCTTCCTTCCTTCTTTCCTCTCCCCCTCCTTCCTTCCCCTGCCCCTTTCTTTTTTTCCAGTGCTGCTGTTTGGTCTTTGGTGTTTTTCTTATTTGTGATGGACCATTTTTCTTAGGTTCTGTGTTTTCTGCCAGCAAGGCCCAGGCCAACTTTTATGATTTATGTTGTGTCTTCTTTATTGCTGTTAAAAAGCAAATGAAGTAAATGTGATTATGTTCAGAAAACCAAAGAATCACCACCACTGACTCATTTTTGTGAGTTCTGCAATCTTATATTTTAACCTCTTGGAAGAAAAATT	chr9:87670160-87673160_LTR81C_LTR_Gypsy	chr9	87673160	-	0	1	0	0	chr9:87670160-87673160_LTR81C_LTR_Gypsy	chr9	87673160	-	0	1	0	0	chr9:87670160-87673160_LTR81C_LTR_Gypsy	chr9	87672795	+	365	0	1	0	NULL	NULL	NULL	NULL		0	0	1	chr9:87670160-87673160_LTR81C_LTR_Gypsy	chr9	87673161	-	1	1	0	0
chr9:87673160-87676160_LTR81C_LTR_Gypsy	chr9	87673160	+	RMSK	CATAAACTTGCCTTGATTCTAGGTGAGAGCCTTGCCAGACATCACCTTAGGAAGAGGATGAGGAGGAGGAAAGTTAAATTTTAAATTCACAGTTTGGCGACCCCAAAGAGACTGTGCTAAACTTGGGAGGGCAAGTGCCTCATTCACAGGAAGCAACTGAGGTATCGAAAAATCCATTAATTGGCAAGTTTAAGTTCCTTGCTCTCTGGAGGTTTGAGGATTCAGAAGTATTGAATT	chr9:87673160-87676160_LTR81C_LTR_Gypsy	chr9	87673160	+	0	1	0	0	chr9:87673160-87676160_LTR81C_LTR_Gypsy	chr9	87673160	+	0	1	0	0	chr9:87673160-87676160_LTR81C_LTR_Gypsy	chr9	87673161	+	1	1	0	0	NULL	NULL	NULL	NULL		0	0	1	chr9:87673160-87676160_LTR81C_LTR_Gypsy	chr9	87673161	+	1	1	0	0
chr9:89703664-89706664_Ricksha_c_DNA	chr9	89706664	-	RMSK	TCCATGAGCTATATGAGGCTCTGAATATTCATGACACCCTAAATATACACGAGTCAAAGAGGCACTCAATATTCATGAGGCCTTACATCAGCTACCCATTAGTGACATCTCTTCTGGCCTAACTTGTCCTCTCCCCAAAAAAGGCAGATAAAATCAAAAGCTATTTATCAGGCTCACAGGCAAGCTACAGTTTGCATCTGTGCAATAGAATGTGTATTGTTGGCTGCAGCTCATTTCATTCACTGGGCTTGCATTGGGATTGCTGAAGCCTCACTCTTATGTCCTTAACATATGCCTGTCAGTGGGAAGGTTCAGGTAGCAAAGAGGAAGAGAGAGACGGGGCTGATCAATACTGCACGGCTGAGGATTCTGAGAGTGTAGTCCTTCCACCCTTTCGTG…	chr9:89703664-89706664_Ricksha_c_DNA	chr9	89706664	-	0	1	0	0	chr9:89703664-89706664_Ricksha_c_DNA	chr9	89706664	-	0	1	0	0	chr9:89703664-89706664_Ricksha_c_DNA	chr9	89706664	-	0	1	0	0	chr9:89703664-89706664_Ricksha_c_DNA	chr9	89706664	-	0	1	0	0	chr9:89703664-89706664_Ricksha_c_DNA	chr9	89706665	-	1	1	0	0
chr9:89706664-89709664_Ricksha_c_DNA	chr9	89706664	+	RMSK	TATTTGGTTTCTATTGCCCTATGTATTAGTCTGGGCTCTTCAGAGAGACAGAACCAATAGGATACTGAGATGGGTGGATGGATGAATAGATTAGAGGGATACATGATAGATAGATAGACAGACAGATAGATAGATAGATAGATAGATAGATAGATAGATAGATAGAAAGAGATTTATTAGGGGAATTGGCTCACATGATTGTAGAGGCTAAGAAGTTCAACTCCAAAAGCCTCAGAAGCAGGAAGCCAATGTATAATTTTCAGTCTGATGGGGGAGGCCTGAGAAGCTGAGATGGGGCTGAGGGAGGATGCTGGAGTAAGTCCTGGAGCCCAAAGGCCTGGAGTTCTGATGTTTAAGGACAAGAGAAAGGTGTCTCCACTCCAGGAGAATAAGAAATAA…	chr9:89706664-89709664_Ricksha_c_DNA	chr9	89706664	+	0	1	0	0	chr9:89706664-89709664_Ricksha_c_DNA	chr9	89706664	+	0	1	0	0	chr9:89706664-89709664_Ricksha_c_DNA	chr9	89707523	-	859	0	1	0	NULL	NULL	NULL	NULL		0	0	1	chr9:89706664-89709664_Ricksha_c_DNA	chr9	89706665	+	1	1	0	0
chr9:103139687-103142687	chr9	103142687	-	Observed	CTAAATGTTTGTGTCTCCCCCAGATTCACATGTGGAAGCTCTAACCCCCAATGTGACAGTATTAGGAGGTGGGGCCTTTGGGAGGTGACTGGGTTTAGCTGAGGTCTTGATGGTGAGGCCTTCATGATGAGATCGATGTCCTTTTAAGAAGAGGAGGAGACTAGAGTTCTCTTTCTCTCTCTCTCTCTCTCTCTCTCTCTGTGTGTGTGTGTGTGTGTGTGTGTGTGTGCGCCATGTGAGGATACAGCAAGGAGCCTGTCCGTAAACTGGAAGAGGGCCCTCACAACACACGAAATCTTCTGGCACCTTGATCTTTCACTTCCCATCCTCCAGAGCTGTGAGAAACTAAATGTTTGTTGTTTGAGTCACCCAGTCTATGGAACTTTGTTATAGCAGCCT…	chr9:103139687-103142687	chr9	103142687	-	0	1	0	0	chr9:103139687-103142687	chr9	103142687	-	0	1	0	0	chr9:103139687-103142687	chr9	103140063	+	2624	0	1	0	chr9:103139687-103142687	chr9	103142687	-	0	1	0	0	chr9:103139687-103142687	chr9	103142688	-	1	1	0	0
chr9:103142687-103145687	chr9	103142687	+	Observed	TCCTTAACAGTGGAGTAAAGATAAAACACGTTTGTCCACAAGCTAATAATTGTCAAAGCTGGAGGATAGGAATGTGGGGGTTCATTCTCTATTTTTGTGTGTGGAATTTTCCATAATATAATT	chr9:103142687-103145687	chr9	103142687	+	0	1	0	0	chr9:103142687-103145687	chr9	103142687	+	0	1	0	0	chr9:103142687-103145687	chr9	103142688	+	1	1	0	0	chr9:103142687-103145687	chr9	103142687	+	0	1	0	0	chr9:103142687-103145687	chr9	103142688	+	1	1	0	0
chr9:122649719-122652719	chr9	122652719	-	Random	ACATCATGATACCTGCTGGTTGGCTTTGAATGCTTTAGAATCCCAGAATGCCTCTTCTATCCCCAGTCTTGTGGCTTAAAGATATAGCCCTGCAGGATGTGTCAGTGAATCCTCTGACCCAAGCTTACCTGTCCAGCCTCATCACCTGCCATCTTCTGCTACCAGACACACAAACACATACACATGCATGCACACACACATATATATGCACACATGCTCACATACACAGTCACACAGGACACATACTACATGCACACACACAAACATGCAATACACCCACACATATGCAATGCATGTGCATACATGCACACACATGTGAGCACACATGCACACATACATGCATGCATACGCATGCACACATATGGACACATGCATGCATGTGTGTATGTGCACAAACAC…	chr9:122649719-122652719	chr9	122652719	-	0	1	0	0	chr9:122649719-122652719	chr9	122652719	-	0	1	0	0	chr9:122649719-122652719	chr9	122652719	-	0	1	0	0	NULL	NULL	NULL	NULL		0	0	1	chr9:122649719-122652719	chr9	122652720	-	1	1	0	0
chr9:122652719-122655719	chr9	122652719	+	Random	CTTAGGACTCATTGTAATCTGGAGAATAAAAATGACCAAGGAACATAGAGAATGCAGAGGAAACTGAGGATACTGAGTAACACAGACACCTCCCAGGGCTGCGCCTGCTTCCCATGGGCATGCTGCCCTGGAGCCTGTTTTAGACAGTGACGCAAGGTTTCCAACAGCACCTGACAAGCTGGTCTCAGTTTTTATTTCTTTTCATTAAAATT	chr9:122652719-122655719	chr9	122652719	+	0	1	0	0	chr9:122652719-122655719	chr9	122652719	+	0	1	0	0	chr9:122652719-122655719	chr9	122652720	+	1	1	0	0	NULL	NULL	NULL	NULL		0	0	1	chr9:122652719-122655719	chr9	122652720	+	1	1	0	0
chr9:130531260-130534260_MIRb_SINE_MIR	chr9	130534260	-	RMSK	ATAAATGGACGTAACAATAGCATCTACCTGGTCGGGTTGTGGTGAGGATTCAAGAATAACATACCTGTAAAATCTCAACACAGTGGCTGGCATGCTGCACTCAGTAAATGGGAATGCTGTATTTACGATTAGTAGAACTCATGTTTTTCCACCATCCCCGGCTGCCTTCTGTCATCCCCTCCTACATTCGTCCTCATTCGGGAGTAAAGGACCAAGGATTGTATGTAGCTGAGAGGGCCTGATGATGGGTCCTGGGGCGTTCTAAGACACCCCAAGGTATGAGACTGCACCAGGAGCCTGGCCCCTCCCACCCAGGGAAGCCGAGTTTCGCGGGAGCGGGGCGGGGCGGGGTGGGGCGAGGCGAGGCGGAGTTGAGGGCGTGTCTAGGGGCGTGGCCTA…	chr9:130531260-130534260_MIRb_SINE_MIR	chr9	130534260	-	0	1	0	0	chr9:130531260-130534260_MIRb_SINE_MIR	chr9	130534260	-	0	1	0	0	NULL	NULL	NULL	NULL		0	0	1	chr9:130531260-130534260_MIRb_SINE_MIR	chr9	130534260	-	0	1	0	0	chr9:130531260-130534260_MIRb_SINE_MIR	chr9	130534261	-	1	1	0	0
chr9:130534260-130537260_MIRb_SINE_MIR	chr9	130534260	+	RMSK	CAGATGAGAAACTGAGGCTCCAAGAGAGGAAGAGATTTGTCCAGTCATGCAGCCAGTAAGAGGCAGAATCTGGACTGGATTCACTCTACCCCTTTACATGGTCCTCCTCACTGATCAGGGGTCTAGGCAATT	chr9:130534260-130537260_MIRb_SINE_MIR	chr9	130534260	+	0	1	0	0	chr9:130534260-130537260_MIRb_SINE_MIR	chr9	130534260	+	0	1	0	0	chr9:130534260-130537260_MIRb_SINE_MIR	chr9	130534261	+	1	1	0	0	chr9:130534260-130537260_MIRb_SINE_MIR	chr9	130534260	+	0	1	0	0	chr9:130534260-130537260_MIRb_SINE_MIR	chr9	130534261	+	1	1	0	0
chr9:136481538-136484538_MER104_DNA_TcMar-Tc2	chr9	136484538	-	RMSK	AAAGAAATGATGTCTGATTTAATATGCACTCTATATATCTTAGCTTATTCACTCTGTCAACCCTGCAAGTAGCATCGGTGTTATTATTACTCTATATTACAGGTAATGAAGCTGAGAGACAGTGAAGTCAAGCAACTTGTCCAACATCACACAGCTAGGGAGTGGCAGAGCTGGGATTCAAACCCAGGTAGTCTGGTCCCAGAGCCTCTGCCACTCTGCTCCACTTCCGAAAGGGTTGAATT	chr9:136481538-136484538_MER104_DNA_TcMar-Tc2	chr9	136484538	-	0	1	0	0	chr9:136481538-136484538_MER104_DNA_TcMar-Tc2	chr9	136484538	-	0	1	0	0	chr9:136481538-136484538_MER104_DNA_TcMar-Tc2	chr9	136484538	-	0	1	0	0	chr9:136481538-136484538_MER104_DNA_TcMar-Tc2	chr9	136484538	-	0	1	0	0	chr9:136481538-136484538_MER104_DNA_TcMar-Tc2	chr9	136484539	-	1	1	0	0
chr9:136484538-136487538_MER104_DNA_TcMar-Tc2	chr9	136484538	+	RMSK	TAAGATAAATCATTATTGTATTTACTACTTGGAAGGAAAACAATGCTGCCAGTTAAGCTGAGATATGCCCTTGATTGTAAAATGTATCTGTTTCAGGGATGTTTCAGTGCAGAAGGTGTATACCTTAGAATCCACACAGCGGGATCTTACTTTTACCACGTTACAGGGTCTTCCCATTAAGGATTGGGATTTTTATCTTTATTTATTTAGAATT	chr9:136484538-136487538_MER104_DNA_TcMar-Tc2	chr9	136484538	+	0	1	0	0	chr9:136484538-136487538_MER104_DNA_TcMar-Tc2	chr9	136484538	+	0	1	0	0	chr9:136484538-136487538_MER104_DNA_TcMar-Tc2	chr9	136484539	+	1	1	0	0	chr9:136484538-136487538_MER104_DNA_TcMar-Tc2	chr9	136484538	+	0	1	0	0	chr9:136484538-136487538_MER104_DNA_TcMar-Tc2	chr9	136484539	+	1	1	0	0
chr8:115092213-115095213	chr8	115095213	-	Observed	AGACTAAACTTATGCAGCTAAACTTAATT	chr8:115092213-115095213	chr8	115095213	-	0	1	0	0	chr8:115092213-115095213	chr8	115095213	-	0	1	0	0	chr8:115092213-115095213	chr8	115095213	-	0	1	0	0	NULL	NULL	NULL	NULL		0	0	1	chr8:115092213-115095213	chr8	115095214	-	1	1	0	0
chr8:6689315-6692315	chr8	6692315	-	Random	TTTTTCGCGCCCTTCTGGTTTGAACGCGTAACTCCTTCAGTGCCGGGAGGAGCGTCTCCGCCCACTTCCGCCGGGCTCCCTGCGGAAGCTTTTTCCCGGGCAGAGTCCCTGGGGTGGAAGAGGGGGTACCCTGGGAACGCCGCCTTGGGACTTTTCCCTGAGTTCGCGGGCGTCCCCGCAGGTCCCGCTGCTTCCGAGGCGCGCCGAGCAGGACGCACACGGAGGACGCGCAAGCGCCCTGGCTCCGCGCCCCGGACTGGAAGGGCTGAGACAGGACCTGCGGGGGTCGGCACCCACCCCAGGTGTCCTCCCTTGCCCTCCAGCTGGGCACGGACTGGGTGTCAGCATTCCCCAGCCCTGCAGCACCGAAGGCTTTTCGTGCAAGGGAGGCTGCCGCAG…	chr8:6689315-6692315	chr8	6692315	-	0	1	0	0	chr8:6689315-6692315	chr8	6692315	-	0	1	0	0	chr8:6689315-6692315	chr8	6692315	-	0	1	0	0	chr8:6689315-6692315	chr8	6692315	-	0	1	0	0	chr8:6689315-6692315	chr8	6692318	-	3	1	0	0
chr8:6692315-6695315	chr8	6692315	+	Random	TGGGGCCATCTTGCTCCGCCGCGGCTGGCGGGCTCTGGGTTCCCCCTGCGACGGAGGTGGCCTCGAAGGGCCGCGTCCCGCCCCGTCCTAAACCCCGAAGCGGAGTCGCCGTCCTACAGGGCCGCGTGGATGCGGAGCCCTGTCCCCCTCCCCCCGCCACCCCTTCTGCGAGCGGCCTCCAAGTCGCAGGGTCCCCCTGGACGGCCGGGGGTCGGGGGAGAGCCCGGGCGCCCCCAGACTTGCGCTCAGCACATCTTGGCATCGCAGCACTTTGCAAAGCTTGTGATGGAAGGAAGGGCGGATACATCTCCCCTGCTTCTGCGAGGGGATCTTGCATGCGTGGGGCGGGGGGATCGTGCATGGGCGGGAGGAAGTCAAGCACCAGTCGGGAGGGGGGGG…	chr8:6692315-6695315	chr8	6692315	+	0	1	0	0	chr8:6692315-6695315	chr8	6692315	+	0	1	0	0	chr8:6692315-6695315	chr8	6692316	+	1	1	0	0	chr8:6692315-6695315	chr8	6692315	+	0	1	0	0	chr8:6692315-6695315	chr8	6692315	+	0	1	0	0
chr8:6699137-6702137_MamRep1527_LTR_LTR	chr8	6702137	-	RMSK	GACTTACCAGGGAGACAGTGAAAGGAATGAGCCAGGCTTTTAGGACAGCAGATATGGTTAGCGCTAGAAATAGGCCTTGCAGATAACTGCCTCATAGGAGGCACCTGTCCCCAGGGCTCATTTCCCACCTGATTCATTTCTCGGCCTGGAAGAAAGTGCAGTATACAGAAGAGGGCTCAGCCTGCGAGAAAGTGCAGGATACAGAAGAGGGCTCAGCCTGCGAGAAAGTGCAGGATACAGAAGAGGGCTCGGCCTGGGAGCCAAAGTACAGTGTGTGGTTCCCAGCTCTGACACTCACTCGCAGTGGGCCTTCCTGCGAGTAACTGAGTTGTCCTCAAATTCAACCCTGTCTCTGTAAAACAGGAATAAAAACCCCACGTGGCACAGAGGGTTTCATTG…	chr8:6699137-6702137_MamRep1527_LTR_LTR	chr8	6702137	-	0	1	0	0	chr8:6699137-6702137_MamRep1527_LTR_LTR	chr8	6702137	-	0	1	0	0	chr8:6699137-6702137_MamRep1527_LTR_LTR	chr8	6702137	-	0	1	0	0	chr8:6699137-6702137_MamRep1527_LTR_LTR	chr8	6702137	-	0	1	0	0	chr8:6699137-6702137_MamRep1527_LTR_LTR	chr8	6702138	-	1	1	0	0
chr8:6702137-6705137_MamRep1527_LTR_LTR	chr8	6702137	+	RMSK	GGTTCTTGTTCCAGGGAAGCAACCCTCAGTCTAAAGAGATCCTGGAGGATGTCTCAGTAAGTTAAAAAAATATATATAAGCATTTTCCTTGAGTCTGTATTATTTTGATCCTCTCCCTGATGCTCAGATTTATTACTTATTTCTAGACCCTGAGCCGTTGTCAAAACACAGCTTAATCCCCATTCCCTGGGCCCGAGACCCTGCAGCCCCCACGCTGCCCGGCTTCCGGTCTTACCTGGGGCAACCTGACCAACAAGAACGCGGAAGGCCAGGAGCCAAAAACAGAGACTCCTGATGGGTAACAGAAGGAAAAGGTATGTGCCCTGCTGAGACCACGAGGCTCGCTGGAAGAGCCTCTGTTTATACTGCTTCTGGCTGCTTACACAACAGATCTGGAAG…	chr8:6702137-6705137_MamRep1527_LTR_LTR	chr8	6702137	+	0	1	0	0	chr8:6702137-6705137_MamRep1527_LTR_LTR	chr8	6702137	+	0	1	0	0	chr8:6702137-6705137_MamRep1527_LTR_LTR	chr8	6702138	+	1	1	0	0	chr8:6702137-6705137_MamRep1527_LTR_LTR	chr8	6702137	+	0	1	0	0	chr8:6702137-6705137_MamRep1527_LTR_LTR	chr8	6702138	+	1	1	0	0
chr8:18844527-18847527	chr8	18847527	-	Random	ATGGGGTGTAAGGAAAGGAAGAATGACATAGATTTCTGCCTCAATTAATGGGGATTCTTGGAGTTGCCATTTATTGAGATGTAGCACTCTTGTTGGATATTGCTTTGTGTTACATCCTTCCACCTAGACTATAAGCTTCTTAGATCAAAGATAAGGCAGCATTTCATCTTTCTTCACCATTGATTCTAGCACAGTGCTGAGGCATTAGAATAGCCACTTGGTTGGGCATATGTCAGGTGGGAAGTTGATCCAAACCCCACTTGCAGGGTGGCTCTTGAGAGGCAGCTTAAAGGAATAAAAAGTGCCATTTGTTAGGATATTTATTGTTGTTGGTTTTTAGATTTGTTTGAGATGATGCAAGTTATGTAAGAAGAAGGTACTATGAGCATAGAAAATGTA…	chr8:18844527-18847527	chr8	18847527	-	0	1	0	0	chr8:18844527-18847527	chr8	18847527	-	0	1	0	0	chr8:18844527-18847527	chr8	18847527	-	0	1	0	0	NULL	NULL	NULL	NULL		0	0	1	chr8:18844527-18847527	chr8	18847528	-	1	1	0	0
chr8:18847527-18850527	chr8	18847527	+	Random	CAATCATCAGGTTCTGTTGATCTACACAAAATGTGGCTCATTTATCTTTCCACTTGTCTGTATCACAGCTGCCACCATCCCTGTCCAAGAAATCTTCATCTCTCACCTACAAAAGCTCACTGATTAATCCCTCTGCTTCCTTTCTTGCCCTCTTCAATCCGTTCTTCACAGGGCATCCAGAGTGATTTTTTTAAAAGGCTAAACTGCTTAAACCTCTTCAGTGACCTTCCATGTTCACAGGATAAAATCCAGGTACCCTCCTTTAGCCGTAAGGCCCTGCATGGTCTGGCCCTAGCTTATCTTTGCAATCCCATGCCTTCATTCCTACCGCTCCACCCACTCTTCCTCACTTGGCTCCGCCGCCTGGCCTTCTCTCAGTTCTTCATATGCGACGCTCTT…	chr8:18847527-18850527	chr8	18847527	+	0	1	0	0	chr8:18847527-18850527	chr8	18847527	+	0	1	0	0	chr8:18847527-18850527	chr8	18847528	+	1	1	0	0	NULL	NULL	NULL	NULL		0	0	1	chr8:18847527-18850527	chr8	18847528	+	1	1	0	0
chr8:22090015-22093015_Helitron1Na_Mam_RC	chr8	22093015	-	RMSK	AATATTAAGACTGTAAATATGTTTTGCTTATAGTCTCATTCTCTATTACATCAGACTCTATATTTGCTATGCATCTTTCTACCACGAGGAATCTGGCCTTGGTACTCAGACAGACCTGAATTTGAATACTAACTAGTTTTACTACTTATGGCCTGAGTCCTCTTTCCCACCCTCCACCTTTTTAAAATGGAGTTGATCAGCTGGGCATGGTGGCTCACACCTGTAATCCTAGCACTTTGAGAGGCCGAGGCAGGAGGATCACTGGAGACCAGGAGTTGGAGATCAGCCTGACCAACATAGTGAGAGCCTGTCTCTACAAAAAAAAAAAAAAAAAAAAAAAAAAAATTTGTTGTTGAGATGGAGTCTCACCCTGTCACCCAGGCTGGAGTACAGTGGCGT…	chr8:22090015-22093015_Helitron1Na_Mam_RC	chr8	22093015	-	0	1	0	0	chr8:22090015-22093015_Helitron1Na_Mam_RC	chr8	22093015	-	0	1	0	0	chr8:22090015-22093015_Helitron1Na_Mam_RC	chr8	22093015	-	0	1	0	0	chr8:22090015-22093015_Helitron1Na_Mam_RC	chr8	22093015	-	0	1	0	0	chr8:22090015-22093015_Helitron1Na_Mam_RC	chr8	22093016	-	1	1	0	0
chr8:22093015-22096015_Helitron1Na_Mam_RC	chr8	22093015	+	RMSK	GCTTATGCACTTTATAGATTTAAAATGTTTATGTGTATTTCCCTATGGCTGAACTCAGTGTGGGGATCCGGTGAGCCAATGAATGCACATACATCAGGTAGTCCGTGGAAACCACTTTTGTCCTTTACATGTGTTTACAATGACAAGAGTGGGCCATGAGTATTTATAAGAACTACATGGATTTCTCAGTGCTTATTTCCTTTTCTTTTCGATATTATGTTTAGACAACCTATAACCTTCACTGGTCATCTATTTTAATGAAGAGCATTAACCTAATT	chr8:22093015-22096015_Helitron1Na_Mam_RC	chr8	22093015	+	0	1	0	0	chr8:22093015-22096015_Helitron1Na_Mam_RC	chr8	22093015	+	0	1	0	0	chr8:22093015-22096015_Helitron1Na_Mam_RC	chr8	22093016	+	1	1	0	0	chr8:22093015-22096015_Helitron1Na_Mam_RC	chr8	22093015	+	0	1	0	0	chr8:22093015-22096015_Helitron1Na_Mam_RC	chr8	22093016	+	1	1	0	0
chr8:25039276-25042276_7SLRNA_srpRNA_srpRNA	chr8	25039276	+	RMSK	GACAAGAACCAAGGTGTGTGGGGCCTGAAGGGTGTACGATACGGGTAGGGCTCTTTAAAAAAAAAAAGAAAAATACAAGCATATCTCTTTCTGGGGGAAAACTTTCCAAAAAAGATTGAAGCCTCACAGTAGTAGATCCCCCTGCCGTTCATGTGGCCCTCCTCTTGGTTCTTTTTCATGCTGTGATGCAATCATAGCTCACTGCTAGCCTCGACCTCCTGGGCTCAAGCAATCCTCCCACCTCAGTCTCCTGAGTAGATAGGGCCACAGGCACAGCCACCATGCCCAGGATATATATATAGTAGAGGAGGGTCTCACTATGTTGTCCAGGCTGATTTTGAACTCCTGACCTTAAGCAATCCTCCCACCTCAGCCTCCCAAAATGCTGGGATTACAGGT…	chr8:25039276-25042276_7SLRNA_srpRNA_srpRNA	chr8	25039276	+	0	1	0	0	chr8:25039276-25042276_7SLRNA_srpRNA_srpRNA	chr8	25039276	+	0	1	0	0	chr8:25039276-25042276_7SLRNA_srpRNA_srpRNA	chr8	25039277	+	1	1	0	0	chr8:25039276-25042276_7SLRNA_srpRNA_srpRNA	chr8	25039276	+	0	1	0	0	chr8:25039276-25042276_7SLRNA_srpRNA_srpRNA	chr8	25039277	+	1	1	0	0
chr8:25036276-25039276_7SLRNA_srpRNA_srpRNA	chr8	25039276	-	RMSK	CCTGCATGTGAGATACAAGCTGGGTCAAGAATGACTCTAAAGCCAGCTAGGTCGCACATGCCTGTAGTCCCAGCTGCTAGGGAGGCTGAGGCAAGAGGATTGCTTGAGCCCAGGAGTTCCAGGCTGCAGTGAGCTATGCTGATCAGGTGTCTGCACTAAGTTCCGCATCAATATAGTGACATCCTGGGAGCAGGCGACCACCAGGTTGCCTAAGGAGGGGTGAACTGGTCCAGGTCAGAAATGGAGCGGGTCAATTATTTGGAAAGCCCTAATT	chr8:25036276-25039276_7SLRNA_srpRNA_srpRNA	chr8	25039276	-	0	1	0	0	chr8:25036276-25039276_7SLRNA_srpRNA_srpRNA	chr8	25039276	-	0	1	0	0	chr8:25036276-25039276_7SLRNA_srpRNA_srpRNA	chr8	25039276	-	0	1	0	0	NULL	NULL	NULL	NULL		0	0	1	chr8:25036276-25039276_7SLRNA_srpRNA_srpRNA	chr8	25039277	-	1	1	0	0
chr8:29982762-29985762_7SK_RNA_RNA	chr8	29985762	-	RMSK	TTTCTCTGGACAGTAGTAGAAAGAACATTTCTCTGGACAGTAGAAAGTGATTTGTGGGAATT	chr8:29982762-29985762_7SK_RNA_RNA	chr8	29985762	-	0	1	0	0	chr8:29982762-29985762_7SK_RNA_RNA	chr8	29985762	-	0	1	0	0	chr8:29982762-29985762_7SK_RNA_RNA	chr8	29985762	-	0	1	0	0	chr8:29982762-29985762_7SK_RNA_RNA	chr8	29985762	-	0	1	0	0	chr8:29982762-29985762_7SK_RNA_RNA	chr8	29985763	-	1	1	0	0
chr8:29985762-29988762_7SK_RNA_RNA	chr8	29985762	+	RMSK	TGAATCATTCTCTACAGAATGCAAATAGAAAAAGAAGGAAGCAGACGTCCTGGTTTAACCAATCAGAGGAGTAGAAATTACCCCTGGCCATCAGTGGGGAGATAGATTTGGAGGCCAGATTGCATTTTAAAAGGCTTTGTTAACCAAGTTCTTTTTTAAATT	chr8:29985762-29988762_7SK_RNA_RNA	chr8	29985762	+	0	1	0	0	chr8:29985762-29988762_7SK_RNA_RNA	chr8	29985762	+	0	1	0	0	chr8:29985762-29988762_7SK_RNA_RNA	chr8	29985763	+	1	1	0	0	chr8:29985762-29988762_7SK_RNA_RNA	chr8	29985762	+	0	1	0	0	chr8:29985762-29988762_7SK_RNA_RNA	chr8	29985763	+	1	1	0	0
chr8:47803107-47806107_BSR/Beta_Satellite_Satellite	chr8	47803107	+	RMSK	AGGACCCAGGCCAGAGAGTTACAATAAATAGGTGCAGGTTCTACCCTTATGTCACAATGCTCCATGTGGGCAGACCGAGCAGTGAGTCACATCACCTAAGTAAGTGATAGGCCCGAAGATATGTCACAATGTCTTCCTTGAGGCATGGCCCTGCTGAAAGAGTACCATCACCTGTGTATCTAGCCTAGTAATATGTCTCTATCCAGGTTAGCAATACCGAAGCAGGAGAGCAACATCACCTTGGTGATAGGTCCAGAGATTTGTCACAGTGCCCTCTTTAGGACATGACCCTAGCAAAAGAGTACCATCACCTGTGTGCCTGGCCCAGCCATATGTCACTATCCCCCGCTGTATGCAGGGCCCATTCTAATGAGGAGAGTTGTGTCACCTAAGAGGTGG…	chr8:47803107-47806107_BSR/Beta_Satellite_Satellite	chr8	47803107	+	0	1	0	0	chr8:47803107-47806107_BSR/Beta_Satellite_Satellite	chr8	47803107	+	0	1	0	0	NULL	NULL	NULL	NULL		0	0	1	NULL	NULL	NULL	NULL		0	0	1	chr8:47803107-47806107_BSR/Beta_Satellite_Satellite	chr8	47803108	+	1	1	0	0
chr8:48996860-48999860_ACRO1_Satellite_acro	chr8	48996860	+	RMSK	TTCCTGGGTGTGGGGGGGTTCGGAATCTGGGGATGGTTGGAGAGGAGCTGGGAGACATGGGAGAGTCCCTGAGGGCTGGGAGTGGAGACAGGGGGGAGGATTCCAGGAAGGCCTGTGAGTTTCTAGGGGTCTCCTGGGTGTTAGGGGCTGCCCCCAGGAGAAATATGGGGATGGCTGGAGAGGAGCTGGGAGGCACTGGAGAGTCCCAAAGGGCTGCAGGAGAAGAGATGAGAGACAGCGTGGAGGAGGGCACTCAGATTTGCGTCTGTAGGTGATTCTTGAGTGTTGGGGGGCAACAGTCAGTTGGAGACATCTGGGGATGATTAGAAAGTAACTAGGAGACATGGGAGAGTCCCTGAGGGCTGGAGCTGAAGGGGTGGGAGTCATAGGGGAGGATCC…	NULL	NULL	NULL	NULL		0	0	1	chr8:48996860-48999860_ACRO1_Satellite_acro	chr8	48996860	+	0	1	0	0	chr8:48996860-48999860_ACRO1_Satellite_acro	chr8	48998491	-	1631	0	1	0	chr8:48996860-48999860_ACRO1_Satellite_acro	chr8	48996860	+	0	1	0	0	chr8:48996860-48999860_ACRO1_Satellite_acro	chr8	48996861	+	1	1	0	0
chr8:58512754-58515754	chr8	58512754	+	Random	CCTAAACCCAACTTCTTAGTCTCTCACTCAAGTTCTTCCTCAGGCAGATTTCCAACATCAACCTTATTTTTGACCTGGCCACTCTCCTATCTAGCAGGCAGCGATATTGCTGTCTCCCCAAGTCCCACATTTATCCATCTCTGTGGTTTGGATTTTGTCATCTTTTCTACCCATAATACGTTCATCTCTCATTTCCATATCAAAATCTTTCCCATTGCTTAAAATT	chr8:58512754-58515754	chr8	58512754	+	0	1	0	0	chr8:58512754-58515754	chr8	58512754	+	0	1	0	0	chr8:58512754-58515754	chr8	58512755	+	1	1	0	0	NULL	NULL	NULL	NULL		0	0	1	chr8:58512754-58515754	chr8	58512755	+	1	1	0	0
chr8:58509754-58512754	chr8	58512754	-	Random	CTACTGTAAAGTATTATGTGTTTTAGAGCAGTAAGAGACTGAGAGAATT	chr8:58509754-58512754	chr8	58512754	-	0	1	0	0	chr8:58509754-58512754	chr8	58512754	-	0	1	0	0	chr8:58509754-58512754	chr8	58512754	-	0	1	0	0	NULL	NULL	NULL	NULL		0	0	1	chr8:58509754-58512754	chr8	58512755	-	1	1	0	0
chr8:61574832-61577832_L4_LINE_RTE	chr8	61577832	-	RMSK	CTAGGCGGGATCAATGTGATCCAGGAGAATGCTCAGGAGTGTCTTGGCTGAAGGCCTTTCGGGATGCAGGTGTCCACTGGTCTACTTTAACAGAGTTCTTGGAAGAGTAGCTGAGAATT	chr8:61574832-61577832_L4_LINE_RTE	chr8	61577832	-	0	1	0	0	chr8:61574832-61577832_L4_LINE_RTE	chr8	61577832	-	0	1	0	0	chr8:61574832-61577832_L4_LINE_RTE	chr8	61577832	-	0	1	0	0	chr8:61574832-61577832_L4_LINE_RTE	chr8	61577832	-	0	1	0	0	chr8:61574832-61577832_L4_LINE_RTE	chr8	61577833	-	1	1	0	0
chr8:61577832-61580832_L4_LINE_RTE	chr8	61577832	+	RMSK	TGCCACAACGTACTGTCCCGTATGTGAATTTCCATGAGACATTTATAAAATTTGGTGACAGAAAGAACTAGTATTGAAAGAGCTGGTACACCATCTTTCTGTCCATAGTAAAAGTTATCTTATAAGCTTTTTTTTTTTCCTGTTTTTAGGGTCTCACTCTTGCCCAGGTTGGAGTGCAGTGGTGTGATGATGGCTTACTGTAGTCTTGAACTCCTGAGCTCAGGTGATACTCCTGCCTCAGCCTCCCAAGTAGCTATGACTACAGCACCCACCACCACACACAGCTAATGTTTTAAGATTCTTTTTGTAGAGATAAGGTCTCACTATGTTAGCAAGCTAGTCTCAAATTCCTGGCCTCAAATGATCCTCCCGCATCTGTCTCCCAAAGATGTTGGATTA…	chr8:61577832-61580832_L4_LINE_RTE	chr8	61577832	+	0	1	0	0	chr8:61577832-61580832_L4_LINE_RTE	chr8	61577832	+	0	1	0	0	chr8:61577832-61580832_L4_LINE_RTE	chr8	61577833	+	1	1	0	0	chr8:61577832-61580832_L4_LINE_RTE	chr8	61577832	+	0	1	0	0	chr8:61577832-61580832_L4_LINE_RTE	chr8	61577833	+	1	1	0	0
chr8:63509389-63512389_MER135_DNA_DNA	chr8	63512389	-	RMSK	TACTCCTAGGGGAAGTGGTAGGGACACCAGGAGAATCTGGCTGCAGATGTATGTCAAAAAGCTATTTACATGTTGAAGGAAATGATTTAATT	chr8:63509389-63512389_MER135_DNA_DNA	chr8	63512389	-	0	1	0	0	chr8:63509389-63512389_MER135_DNA_DNA	chr8	63512389	-	0	1	0	0	chr8:63509389-63512389_MER135_DNA_DNA	chr8	63512389	-	0	1	0	0	NULL	NULL	NULL	NULL		0	0	1	chr8:63509389-63512389_MER135_DNA_DNA	chr8	63512390	-	1	1	0	0
chr8:63512389-63515389_MER135_DNA_DNA	chr8	63512389	+	RMSK	CTTTAAGCATCTTTGGAAGTCTCCAAGGCTGTTTTTCTTGCCACACTTTAAGATCATCAAGGGCACAATT	chr8:63512389-63515389_MER135_DNA_DNA	chr8	63512389	+	0	1	0	0	chr8:63512389-63515389_MER135_DNA_DNA	chr8	63512389	+	0	1	0	0	chr8:63512389-63515389_MER135_DNA_DNA	chr8	63512390	+	1	1	0	0	NULL	NULL	NULL	NULL		0	0	1	chr8:63512389-63515389_MER135_DNA_DNA	chr8	63512390	+	1	1	0	0
chr8:96958441-96961441_MLT2B4_LTR_ERVL	chr8	96961441	-	RMSK	TGCCACCCAGGCTAGAATGCAGTGGCGCAACCTCGGCTCTTTGAAGCCTCAACCTCTTGGACTCAAGTGATCCTCCCACTGTAGCTTCCCAAGTAGCTGGGACTACAAGCATGCACCACTATGCCCAGTTAATTTTATTTTTTTGTAGAGTCAAGTTCTCACTATGTTGCCCAGGCTGGTCTCAGATCCCTGGGCTCAAGCAATCCTCTCACCTTAGCCTCCCAAAGTGATAGGATTACAGGTATGAGCCACCCTCCTGGCTGATTCAAATGTAAATCTCATTCAGGAACATCCTCACTGACACACCCAGAACATCCTCTGGCCAAATGTCTGGGCATTTTGTGGTCCAGTCAAGTCGACACATAAAATTACCCATCACATTCAAAGTCTTCCCAGGAA…	chr8:96958441-96961441_MLT2B4_LTR_ERVL	chr8	96961441	-	0	1	0	0	chr8:96958441-96961441_MLT2B4_LTR_ERVL	chr8	96961441	-	0	1	0	0	chr8:96958441-96961441_MLT2B4_LTR_ERVL	chr8	96961441	-	0	1	0	0	chr8:96958441-96961441_MLT2B4_LTR_ERVL	chr8	96961441	-	0	1	0	0	chr8:96958441-96961441_MLT2B4_LTR_ERVL	chr8	96961442	-	1	1	0	0
chr8:96961441-96964441_MLT2B4_LTR_ERVL	chr8	96961441	+	RMSK	GAGCAAGACTCTGTCTCAAAAAAAAAAAAAAAAACCGAAATTGAATTAGTAGATTGGGTAAAGCAGATTGTGGCCCCTAAAATGGGTGGGCCTCACCTAATTGACTGAAGTCCTGAATAGAACAAAAAGACTGAGCAAGAGGAAACCCACTCTATTTGACTGCTTGAACTAAGACACTGGCTTTTTCCTTGCCTTCAGACTCGGACAGAAAGCATTGGCAGGCTTCAGCCTTCAGACTAGAACTTATGCCATTGGCTCCCTTGGGTCTGCAGCTTGCTGACTGCAGATCTGGGGACTTCTCAGCTTCATAATAAATCTTTGTATACATACACACACGCACGCATGCACACATACACACATCCTATTGGTTTTGTTCCTCTGAAAACTCTAATACAATAA…	NULL	NULL	NULL	NULL		0	0	1	chr8:96961441-96964441_MLT2B4_LTR_ERVL	chr8	96961441	+	0	1	0	0	chr8:96961441-96964441_MLT2B4_LTR_ERVL	chr8	96962162	-	721	0	1	0	chr8:96961441-96964441_MLT2B4_LTR_ERVL	chr8	96961441	+	0	1	0	0	chr8:96961441-96964441_MLT2B4_LTR_ERVL	chr8	96961442	+	1	1	0	0
chr8:115095213-115098213	chr8	115095213	+	Observed	AACTCCTGTTTTGTTTTTTCCATACCTCAATCACAGCTTGCTGTGAATATCTAAGTTCCATTCATTTTGCAAAATCTACTCTTTTTTAGCATTAAATT	chr8:115095213-115098213	chr8	115095213	+	0	1	0	0	chr8:115095213-115098213	chr8	115095213	+	0	1	0	0	chr8:115095213-115098213	chr8	115095214	+	1	1	0	0	NULL	NULL	NULL	NULL		0	0	1	chr8:115095213-115098213	chr8	115095214	+	1	1	0	0
chr8:118876723-118879723_LFSINE_Vert_SINE	chr8	118879723	-	RMSK	AGTTCACACAAACCACCTTGAAAATCCACACTAATTGGTTTGTCTCCATGGAATAGCCAAAAATGGAATTGCCCATGGACGGACATTTTCTTCTACCCACCCCATTCTTTCATCTCTCCCCACTCCCACCACTACCTCTAGCAGGAGTGATTTTACATTTAAATAGCATCTCTTCCCCACTCATTTTCCTGGGCTATAAATT	chr8:118876723-118879723_LFSINE_Vert_SINE	chr8	118879723	-	0	1	0	0	chr8:118876723-118879723_LFSINE_Vert_SINE	chr8	118879723	-	0	1	0	0	chr8:118876723-118879723_LFSINE_Vert_SINE	chr8	118879723	-	0	1	0	0	chr8:118876723-118879723_LFSINE_Vert_SINE	chr8	118879723	-	0	1	0	0	chr8:118876723-118879723_LFSINE_Vert_SINE	chr8	118879724	-	1	1	0	0
chr8:118879723-118882723_LFSINE_Vert_SINE	chr8	118879723	+	RMSK	GGCTACCTGCCCATTATGAATTGGACTGGGATTAACTAGCTCATTCCAAACACTCCACCAAACAGCAAATGGTCACAGGAAAATGATTTTTAGTCACCAACAACCTGGCTGGATTGGAAACTTGGAGATGAAAGCCTTGATAACCTCCTACCAATCTACAAAGAGACTGTGACTCCTTCAGATCTACCCACTTCTAAATACCTTTTTCTCCCTGCCCTCTTCATTCTTTGCTTTTATTCCTTAAAAAGCTCTTTTGCAGTTCGGAGGCTGTTTGTTTTTCTGAACATAAACATACCTATCAACCAACCAGCCTGGTAATGGTCAATGTGTATGAACACCACCATTTATGTGTTTCATCATATGAGCTTGCATGACTGCCTCATCTATAAGTTTAATT	chr8:118879723-118882723_LFSINE_Vert_SINE	chr8	118879723	+	0	1	0	0	chr8:118879723-118882723_LFSINE_Vert_SINE	chr8	118879723	+	0	1	0	0	chr8:118879723-118882723_LFSINE_Vert_SINE	chr8	118879724	+	1	1	0	0	chr8:118879723-118882723_LFSINE_Vert_SINE	chr8	118879723	+	0	1	0	0	chr8:118879723-118882723_LFSINE_Vert_SINE	chr8	118879724	+	1	1	0	0
chr8:125469993-125472993_tRNA-Glu-GAA_tRNA_tRNA	chr8	125472993	-	RMSK	AGACAGAAGGGAAAAGAGACAAAACAACACTCCAGCCTGTGGTCTAGTAACTAAGCTTCTGTGCTTTTATGGCTACAGCCTGAGTTAGATTCCTGTTCAGGGAACGAATCCCATTATTGAGTATCTATCACTTTGATTAAAAAAAAAAAAAAAAGACCAAACGCAGTCCTTGGAGTCATGGATAAATT	chr8:125469993-125472993_tRNA-Glu-GAA_tRNA_tRNA	chr8	125472993	-	0	1	0	0	chr8:125469993-125472993_tRNA-Glu-GAA_tRNA_tRNA	chr8	125472993	-	0	1	0	0	chr8:125469993-125472993_tRNA-Glu-GAA_tRNA_tRNA	chr8	125472993	-	0	1	0	0	chr8:125469993-125472993_tRNA-Glu-GAA_tRNA_tRNA	chr8	125472993	-	0	1	0	0	chr8:125469993-125472993_tRNA-Glu-GAA_tRNA_tRNA	chr8	125472994	-	1	1	0	0
chr8:125472993-125475993_tRNA-Glu-GAA_tRNA_tRNA	chr8	125472993	+	RMSK	CTTCTTGCCCTTTCATAAATGTTTTTGGGCCCCAATCATGTGCCAGACACTGTGGCAACCACTGGGAGTAAAATAGCCAACAAAACAAGACTCAATCCCAGACTCCATGGACCTTATACTCTAATGAGAGGGATAGGCATTTATCCAATAATCACACACCACATACAACATTTCATGTAACAACTTGCATTCTAGTAAATGCTGTGAGGAGAGGTTCTCGGGGTGCAATTGGAACCTATGACGGGTTGGCCTGGTCAGAAAGGTCAGGGCAGTCTTCCCTGAGAATTTGATGACTTAGCTGCGAGCTGAATGGTGAGTAGGAATTAATGAGTGGCTAAAATGGGGAACAGCTTTCCAGGCTCTGACAGTGTGTGCAAGTGCCATGTGGAGGAATTTGAG…	chr8:125472993-125475993_tRNA-Glu-GAA_tRNA_tRNA	chr8	125472993	+	0	1	0	0	chr8:125472993-125475993_tRNA-Glu-GAA_tRNA_tRNA	chr8	125472993	+	0	1	0	0	chr8:125472993-125475993_tRNA-Glu-GAA_tRNA_tRNA	chr8	125472994	+	1	1	0	0	chr8:125472993-125475993_tRNA-Glu-GAA_tRNA_tRNA	chr8	125472993	+	0	1	0	0	chr8:125472993-125475993_tRNA-Glu-GAA_tRNA_tRNA	chr8	125472994	+	1	1	0	0
chr8:143368478-143371478	chr8	143368478	+	Random	CCAGGATGTGGAACCCAGGACCCCGGCCAGATCTCAGGGACAGTGGGCCGCCCTCCAGGTCGTGGAACCCAGGACCCCGGCCAGATCTCAGGGACAGTGGGCCGCCCTCCAGGTCGTGGAACCCAGGACCCCGGCCAGATCTCAGGGACAGTGGGCCGCCCTCCAGGATGTGGAACCCAGGACCCCGGCCAGATCTCAGGGACAGTGGGCCGCCCTCCAGGTCGTGGAACCCAGGACCTCGGCCAGATCTCAGGGACAGTGGGCCACCCTCCAGGATGTGGAACCCAGGACCCCGGCCAGATCTCAGGGACAGTGGGCCGCCCTCCAGGTCGTGGAACCCAGGACCTCGGCCAGATCTCAGGGACAGTGGGCCACCCTCCAGGATGTGGAACCCAGGAC…	chr8:143368478-143371478	chr8	143368478	+	0	1	0	0	chr8:143368478-143371478	chr8	143368478	+	0	1	0	0	NULL	NULL	NULL	NULL		0	0	1	NULL	NULL	NULL	NULL		0	0	1	chr8:143368478-143371478	chr8	143368479	+	1	1	0	0
chr8:143365478-143368478	chr8	143368478	-	Random	AGGGTGGCCTTGGGTGCCACCCCGCGTTGATGGTGGTAGTGACCTGGGTTGGAGTCTGTCTAAATGTGGGTTGGATGCGGATTCCAGCATTTTCCAGCTGTGTGTCATTGGGCAGTCACTAACCCTCTCAGTGACTCAGGTTCCGTCTTCCCTGTCAAATGCAGCAATAACAGGTGAGTCACATGCCGCATGAGGAGATGCTTCTGCCTGTGAAGCCCTTGGGAAGGCCCCTGCAAGTCCCTGAGGCCATGAGCCACCAAGACCAGGCTCAGGGTGCACCAGGCCTGGGTATGCTCAGTGGCCAGGGTCGAAGTTGGTGGTGAGGTCATGCCTGGCTTCTGACGGGATCACGTCTATAACTGGGAAGCCCGTGGAGGTGGGGACCCACCTGGCTGAGCC…	chr8:143365478-143368478	chr8	143368478	-	0	1	0	0	chr8:143365478-143368478	chr8	143368478	-	0	1	0	0	chr8:143365478-143368478	chr8	143368478	-	0	1	0	0	chr8:143365478-143368478	chr8	143368478	-	0	1	0	0	chr8:143365478-143368478	chr8	143368479	-	1	1	0	0
chr8:145229134-145232134	chr8	145232134	-	Observed	GAGTCCCAGCATCAGTAGCAGCAGACAGACTTGCTCACTGCCACTCTGCGAAACCAGTTACAAACTGTCATGGTTTAGCCCCAGGCCCACGAGTGGGAGTGATTTTTGTTCTTCAAAATAGCCAATGTAGGTCACAAGCCTCAGCACGGAACACTAAGTTCACGTGGAACCTGCCAATT	chr8:145229134-145232134	chr8	145232134	-	0	1	0	0	chr8:145229134-145232134	chr8	145232134	-	0	1	0	0	chr8:145229134-145232134	chr8	145232134	-	0	1	0	0	chr8:145229134-145232134	chr8	145232134	-	0	1	0	0	chr8:145229134-145232134	chr8	145232135	-	1	1	0	0
chr8:146271643-146274643	chr8	146271643	+	Random	AAAGTGCTGAGATTACACGTGTGAGCCACCACGCCTGGCTAGTTATGGTTTTCTATGCTTTTTTCTTGATTGTTTCAGATTCTGAGACCCAGCTAACTACAAACATGGAAGTTTTTAAATAAATAGAGCCACTTGAGGCCCAACACTGTGGCTTACACTTGTAATCCCAGCACTTTGGGAGGCCGAGGCAGGCTGATCATGAGGTCAGGAGATCGAGACCATCCTGGCTAACACGGTGAAACCCTGTCTCTACTAAAAATACAAAAAAAGTAGCCAGGCGTGGCAGTGTGCGCCTGTAGTCCCAGCTGCTGGGGAGGCTGAGGCAGGAGAATGGCATGAACTCAGGAGGCGGAGCTTGCAGTGAGCCAAAATCGCACCACTGCACTCCAGTCTGGGTGA…	chr8:146271643-146274643	chr8	146271643	+	0	1	0	0	chr8:146271643-146274643	chr8	146271643	+	0	1	0	0	chr8:146271643-146274643	chr8	146271644	+	1	1	0	0	chr8:146271643-146274643	chr8	146271643	+	0	1	0	0	chr8:146271643-146274643	chr8	146271644	+	1	1	0	0
chr7:121727432-121730432	chr7	121727432	+	Random	GCCAAGCACCATTTAAAATT	chr7:121727432-121730432	chr7	121727432	+	0	1	0	0	chr7:121727432-121730432	chr7	121727432	+	0	1	0	0	NULL	NULL	NULL	NULL		0	0	1	NULL	NULL	NULL	NULL		0	0	1	NULL	NULL	NULL	NULL		0	0	1
chr7:34019521-34022521_Helitron3Na_Mam_RC	chr7	34019521	+	RMSK	ACACTCGTCTTATGGAGATGGATTCCTAAGATAACGAAACAAATGCCTCACACATGATTGTACATCCTGGTTTCAGCTGGTCCATCTCTATGGCATTCCAGACAGTTGAGAACGTGATAATGTTTGAGGATTATCTGGAGAGGATTTCACAACCTTTTGCTCTTATCCATTCCAGAAGCAGACCTAACGTTTTTAGGTGTGACTATCATCATGACTCACTCAGAAAATGCAGTGCTTTCTTATCATTTGTTAAACTGCATCATCCCTGTTTACCCATTGTAGAAATAAAAGAGCCAAGAGAATCACTTCTTCAGAGTCCCGATATTCATCAGGGGAGTGACAGCTTGAGTCCTATTAGCTGTTCCATATAGCGGTCTGAGTCATACCAGAGTGCATTCT…	chr7:34019521-34022521_Helitron3Na_Mam_RC	chr7	34019521	+	0	1	0	0	chr7:34019521-34022521_Helitron3Na_Mam_RC	chr7	34019521	+	0	1	0	0	chr7:34019521-34022521_Helitron3Na_Mam_RC	chr7	34019522	+	1	1	0	0	chr7:34019521-34022521_Helitron3Na_Mam_RC	chr7	34019521	+	0	1	0	0	chr7:34019521-34022521_Helitron3Na_Mam_RC	chr7	34019522	+	1	1	0	0
chr7:34016521-34019521_Helitron3Na_Mam_RC	chr7	34019521	-	RMSK	CTTCCTGATGGTCTGCCTCTCTGTCACCACATCACGAAAACATCAGTACACAGATTTTCACAAATTCAGAGAGTGTAACTAAGTGGGTTGGACCTCAAATACAAGCCACATGGCGTATACAAGCCACTTGCCAGTGGGGACACCACGAAGAGTTTGCAGTTCATCCATTGGAGCTGGATAATACCCCCAAGGGATGCTTCACACACCCACACAACTCCCTAGGGTGTGCCCCCAAGGCAAAGAGTAAGCTAGTGATAAGGGGATATCTGACCAGATTTACTCTCCCAGACGAGAATAGGCTGGCCAGCTTGGAAGGGCAGAAGTCTCAGGATGGAAGAGGAAACATTACTCTTTCTCAGTGTACTACATCAAAAGACAGCAATAGGAAAGAAGAAGGGT…	chr7:34016521-34019521_Helitron3Na_Mam_RC	chr7	34019521	-	0	1	0	0	chr7:34016521-34019521_Helitron3Na_Mam_RC	chr7	34019521	-	0	1	0	0	NULL	NULL	NULL	NULL		0	0	1	NULL	NULL	NULL	NULL		0	0	1	chr7:34016521-34019521_Helitron3Na_Mam_RC	chr7	34019522	-	1	1	0	0
chr7:34129334-34132334_L4_LINE_RTE	chr7	34132334	-	RMSK	GTAGCTAGAAAGCTTTTTAAGATCCTTGTTTTGGGTGACTTGGATGGATCAAACAGGAAAAAGCCTACTTGTGGGTGAGGTGGAGAAGAACGAATGAAAGATTGAAGGGAAATCACCATAAAGCTTTGAGTCCAGCCTGACAGAAGGCTCAGAGCCAATGACAGGGCAAAAGGGATGCGACTATTAGGCAAATT	chr7:34129334-34132334_L4_LINE_RTE	chr7	34132334	-	0	1	0	0	chr7:34129334-34132334_L4_LINE_RTE	chr7	34132334	-	0	1	0	0	chr7:34129334-34132334_L4_LINE_RTE	chr7	34132334	-	0	1	0	0	chr7:34129334-34132334_L4_LINE_RTE	chr7	34132334	-	0	1	0	0	chr7:34129334-34132334_L4_LINE_RTE	chr7	34132335	-	1	1	0	0
chr7:34132334-34135334_L4_LINE_RTE	chr7	34132334	+	RMSK	CTGAATTTTAGCTTCAAAATCTGGTCAGTCCAATTTTCTTGGAGCCCAAGTAAAAAGAAAGACACGAATTCATTCAGAAAGGTATGAAAATGTATGGAACATCATTTTATCCAAGTCTAAAATCCTCTTATGTTTAATT	chr7:34132334-34135334_L4_LINE_RTE	chr7	34132334	+	0	1	0	0	chr7:34132334-34135334_L4_LINE_RTE	chr7	34132334	+	0	1	0	0	chr7:34132334-34135334_L4_LINE_RTE	chr7	34132335	+	1	1	0	0	chr7:34132334-34135334_L4_LINE_RTE	chr7	34132334	+	0	1	0	0	chr7:34132334-34135334_L4_LINE_RTE	chr7	34132335	+	1	1	0	0
chr7:37545870-37548870_UCON6_Unknown_Unknown	chr7	37548870	-	RMSK	ATATGATTCAAGTCCCAACCATCCATTATTACTTCACCTGCCTTGAAATGGGAATTGTAAGCACTCTGATAAATTATTTGAAAGACTAATT	chr7:37545870-37548870_UCON6_Unknown_Unknown	chr7	37548870	-	0	1	0	0	chr7:37545870-37548870_UCON6_Unknown_Unknown	chr7	37548870	-	0	1	0	0	chr7:37545870-37548870_UCON6_Unknown_Unknown	chr7	37548870	-	0	1	0	0	chr7:37545870-37548870_UCON6_Unknown_Unknown	chr7	37548870	-	0	1	0	0	chr7:37545870-37548870_UCON6_Unknown_Unknown	chr7	37548871	-	1	1	0	0
chr7:37548870-37551870_UCON6_Unknown_Unknown	chr7	37548870	+	RMSK	TCAATGCATGAAGTAGAAAGGCCATCTGCATCCAAATT	chr7:37548870-37551870_UCON6_Unknown_Unknown	chr7	37548870	+	0	1	0	0	chr7:37548870-37551870_UCON6_Unknown_Unknown	chr7	37548870	+	0	1	0	0	chr7:37548870-37551870_UCON6_Unknown_Unknown	chr7	37548871	+	1	1	0	0	NULL	NULL	NULL	NULL		0	0	1	chr7:37548870-37551870_UCON6_Unknown_Unknown	chr7	37548871	+	1	1	0	0
chr7:41698990-41701990	chr7	41698990	+	Observed	CCAAACAATGTTTCATGGGGAGTTACAATT	NULL	NULL	NULL	NULL		0	0	1	NULL	NULL	NULL	NULL		0	0	1	chr7:41698990-41701990	chr7	41698991	+	1	1	0	0	NULL	NULL	NULL	NULL		0	0	1	chr7:41698990-41701990	chr7	41698991	+	1	1	0	0
chr7:41695990-41698990	chr7	41698990	-	Observed	GTTTGAAAAATCGCTCATCTACCAGGAAGATCAAGGGAAATGCTGCCTTAGGCTTAGGAAATGATTTTATCTCCTCTTTTTCTCTTTTGTTCTCCTGTCACGTCGTCCTCCTTTTTCTTTTTGTCTCTCTTTTTCTTGACACTTTTGTTTTAAAAGTTTGGTGTGTCATTTTTCCCGAAATT	chr7:41695990-41698990	chr7	41698990	-	0	1	0	0	chr7:41695990-41698990	chr7	41698990	-	0	1	0	0	chr7:41695990-41698990	chr7	41698990	-	0	1	0	0	chr7:41695990-41698990	chr7	41698990	-	0	1	0	0	chr7:41695990-41698990	chr7	41698991	-	1	1	0	0
chr7:44963207-44966207_MER33_DNA_hAT-Charlie	chr7	44963207	+	RMSK	TCAAGAACAAGTAAAAGTCCTCCATATTTTTACTACCAACTTGCTACTTTCTTAAATAATGGTGTCTATTTGTCTATTTCTTTCCTTCTTTTCTTTTCCTTTCTTTTTTTTTTTTTTTCTTTTTTTGAGATGGAGTTTTGGTCTTTTTGTCCAGGCTGGAGTGCAGTGGAGCAATCTTGGTTCGCTGCAACCTCTGCCTCCTGGGTTCAAGTGATTCTCCTGCCTCAGTCTCTTGAGTAGCTGGGTTTACAGGCATGTGCCACCACTCACAGCTAACGTTTTTGTATTTTTAGTAGAGATGGGGTTTCACCATGTTGGCCAGGCTGGTTTTGAACTCCTGACCTCAGGTGATCCACTTGCTTTGGCCTCCCAAAGTGTTGGGATTACAGGCATGAGCCA…	chr7:44963207-44966207_MER33_DNA_hAT-Charlie	chr7	44963207	+	0	1	0	0	chr7:44963207-44966207_MER33_DNA_hAT-Charlie	chr7	44963207	+	0	1	0	0	chr7:44963207-44966207_MER33_DNA_hAT-Charlie	chr7	44963657	-	450	0	1	0	chr7:44963207-44966207_MER33_DNA_hAT-Charlie	chr7	44963207	+	0	1	0	0	chr7:44963207-44966207_MER33_DNA_hAT-Charlie	chr7	44963208	+	1	1	0	0
chr7:86724437-86727437	chr7	86724437	+	Random	GATGTTCAATGGAAGTGGAGTATTTTGCCCAAGATTAAGTAACTATTTGTTAGGGAAATCAAGATTCAAAACAAGTTATTCCAGGCCCCACATTAAGTGTTCTTTCAGTAACTCCCTCCATGAGTGAAAGACATAAAAAGGCATATTTGAAAGCTTATAATACACACACACACACACACACACACACACACACACATATAATCATTAGAACTTGACTGAAAATGGCATGAGCAGTCATGGGATGTAGTTAGTTCTCCGTTATTGGAGGTAATCAAGTAAAAGCTAAATGACTACTTAACAAGAATATTATAGACAGGTTTCAATGTCAGACAACACAATAAATGGCAGATATCTTGAGTTTCTTCCAACTCTGAAACCCTTAAGTCTATAACTTTAAGT…	chr7:86724437-86727437	chr7	86724437	+	0	1	0	0	chr7:86724437-86727437	chr7	86724437	+	0	1	0	0	chr7:86724437-86727437	chr7	86724868	-	431	0	1	0	NULL	NULL	NULL	NULL		0	0	1	chr7:86724437-86727437	chr7	86724438	+	1	1	0	0
chr7:86721437-86724437	chr7	86724437	-	Random	ACTTTCCTCATTTGTAAAATAGGGACAATAACACCTACTTCATAATATTGTAGTAAGAATAACATTAAATGAGAATTAAATTAATCAAATGAAGACATATATAAAAGTCCCTGGCATAGATCTTAGCACTAAGGAAATATTCAATTAATATCTGTTGAATT	chr7:86721437-86724437	chr7	86724437	-	0	1	0	0	chr7:86721437-86724437	chr7	86724437	-	0	1	0	0	chr7:86721437-86724437	chr7	86724437	-	0	1	0	0	chr7:86721437-86724437	chr7	86724437	-	0	1	0	0	chr7:86721437-86724437	chr7	86724438	-	1	1	0	0
chr7:107168853-107171853	chr7	107171853	-	Random	AGTGGATTTTGACATTGAATATCAGTGGCTGATACTCAACACAAAAAGAGAGAAAATCATACATCTCTTAAAATATACCACCCTCTAATGTTTAATCTTGCCAAAAATACTAAACTTAAATCTGATGAAGCTGCCCGCATCCAACTACTAATTTACAGGTAATATAGAAGATAGAGGAACTTGTTAAACTGCATCAAGGGAATACAGTCAACAAAACCCAGTCTGTGGGAAACTTTAGGACAGATGATCCAATATATTCAACAAATTGCAATGAAAAAAAGAGAAGGTGAGAGAACAGATTAAAAACAAGAAAAATTAAACCATAGCACTTAGGTATTTGTACTTCAGTAATAAAAAAAAAAAGTAAGGAAGTGATTAATGTAAAAGAGTAGTGGTTTC…	chr7:107168853-107171853	chr7	107171853	-	0	1	0	0	chr7:107168853-107171853	chr7	107171853	-	0	1	0	0	chr7:107168853-107171853	chr7	107171853	-	0	1	0	0	chr7:107168853-107171853	chr7	107171853	-	0	1	0	0	chr7:107168853-107171853	chr7	107171854	-	1	1	0	0
chr7:107171853-107174853	chr7	107171853	+	Random	GAAACATAAGTGACTGCAAAATAGTAATAATCCAATTCTGTCATTTTGTATTTATAAGCATATGAAATTTCTCTATAAAAATAAACTTTACCTCATTGACTATTTGTTTACCTAGGAGTATTGTTCATACTGAAAACTAAAAATAAATACTTAATCTTTCCCTTATTAGTTTTCAAAATGAAGAAATAATTTCCTAATATTCACCAATAATGAAAAATTAGTCGGTGAGGGCGGGGGGGAGGTGGGTGTTCTGGGGTTTTGCTTTTTTTTTTTTTTGATATCATTATGAAATT	chr7:107171853-107174853	chr7	107171853	+	0	1	0	0	chr7:107171853-107174853	chr7	107171853	+	0	1	0	0	chr7:107171853-107174853	chr7	107171854	+	1	1	0	0	chr7:107171853-107174853	chr7	107171853	+	0	1	0	0	chr7:107171853-107174853	chr7	107171854	+	1	1	0	0
chr7:110285545-110288545_MADE1_DNA_TcMar-Mariner	chr7	110288545	-	RMSK	TAATTGCAAAGCTGCAATTACTTTTGTACCAACCTAATAGATTGTCTTTTCTTTATCTTAATGGTTTGTCAACTTGAATCATTGTGACAGGCTCCTGACTGTCAGAGATAATT	chr7:110285545-110288545_MADE1_DNA_TcMar-Mariner	chr7	110288545	-	0	1	0	0	chr7:110285545-110288545_MADE1_DNA_TcMar-Mariner	chr7	110288545	-	0	1	0	0	chr7:110285545-110288545_MADE1_DNA_TcMar-Mariner	chr7	110288545	-	0	1	0	0	chr7:110285545-110288545_MADE1_DNA_TcMar-Mariner	chr7	110288545	-	0	1	0	0	chr7:110285545-110288545_MADE1_DNA_TcMar-Mariner	chr7	110288546	-	1	1	0	0
chr7:110288545-110291545_MADE1_DNA_TcMar-Mariner	chr7	110288545	+	RMSK	AAAGTAATTGCAGCTTTGCAATTAAAAGTAATGGCAAAAATCTCAATTACTTTTGCACCAAACTAATACTTTTAGAACCAGATAGACACCGGATTCGCATCTTACTCCTACCACTTACTAGCTGTGTGACCCTGGGCAAATCATTTAACTTCTTGGATACTCAGCCTTCCCAACTTTATATTAGGAATACCATCTACCTTTAAGTAAATATTGTTGGGAAGACTAAGTATGATTAAATATGATATTTGCAAATCTCTTAGCACAGTGTCTGATACATGGGAGGTATTCAATAAATGACAGCTATAGTCATTGTCATTATCAGAACTTTATTGCCCAGAGTTGCTCCCTGGAAGTTGCCACTACAGAGCACTGTAATGTCATGCAGAATGAACAAATATT…	chr7:110288545-110291545_MADE1_DNA_TcMar-Mariner	chr7	110288545	+	0	1	0	0	chr7:110288545-110291545_MADE1_DNA_TcMar-Mariner	chr7	110288545	+	0	1	0	0	chr7:110288545-110291545_MADE1_DNA_TcMar-Mariner	chr7	110288546	+	1	1	0	0	NULL	NULL	NULL	NULL		0	0	1	chr7:110288545-110291545_MADE1_DNA_TcMar-Mariner	chr7	110288546	+	1	1	0	0
chr7:121724432-121727432	chr7	121727432	-	Random	ACTCTCCAAAGTGAGTCTCTGAACTGAAAAGACTCCAGTGGTCCTAACATTGCAGTCAGCATAGCCCTTTTCTTTCTGGGGCTTCATCCACAGATAAATGAGTTTCCATTTTCTCTCTCATACAAAGGCACGTTCAGAACCCATCTACTAATAAGGCATGAGAATCATTAAGTTTAGCCAAAGGCCTCTTCAGGCAAATCCTGTGAATCCACCTTAAAGTACATTGGCAGCTCCCTGGTACAGTGTTATTTTGTGCAGCTTTAGAGAAACTGGTCAGAAATT	chr7:121724432-121727432	chr7	121727432	-	0	1	0	0	chr7:121724432-121727432	chr7	121727432	-	0	1	0	0	chr7:121724432-121727432	chr7	121727432	-	0	1	0	0	chr7:121724432-121727432	chr7	121727432	-	0	1	0	0	chr7:121724432-121727432	chr7	121727433	-	1	1	0	0
chr7:126909121-126912121	chr7	126912121	-	Random	CTGGTGTAAACAAGCCTACTGTGTTGACAGTTATATAAAAGTATGGCACATACAATTATGTATAGTATATAATATTAATACATTTATTATTATTATAGTAAATGACTGTGTTACTGGTTTATGTATTTACTATATTTTTAAGTGTTATCTTACAGGGTACTCCTTTTGCCCTTTTAAAAAAAGTGAACTGTAAAGCAGCCTCAGGCAGGTCTTCAGGAGGGATTCGAGAAGGCATTGTTATCCTAGGAGATGGCAGCAGCTCCATGGGTGTTATGGCCCCTGAATACCTTCCGGTGATGTTGATGATGCTGACCCTGTGTAGGCTTAGGCTACTGTCTGTGTTTTTGTGTTAGTTTAAAATGAAAAGTTTAAAAAATAGAAAACAATTAAAAACAGAAA…	NULL	NULL	NULL	NULL		0	0	1	chr7:126909121-126912121	chr7	126912121	-	0	1	0	0	chr7:126909121-126912121	chr7	126911076	+	1045	0	1	0	chr7:126909121-126912121	chr7	126912121	-	0	1	0	0	chr7:126909121-126912121	chr7	126912122	-	1	1	0	0
chr7:126912121-126915121	chr7	126912121	+	Random	CATCACCACAAACAGGTGAGTAATACATTGCACTATGAAATTAAGATGTTACTGAGCCATAGTGTCACTAAGCCTTTCACTGTATAGAACATTCCTAAGCAATAGGAAATTTGCAGCTCCATTACAATCTTACGGGACCACTTATGTCGTCTGTTGTTGACCAAAATGTTGGGCAGCTCCTGACTATACATGTAACTTCAGTTCAGAAGAAAGAAAAGAGGGCCCTAAATATAGTTAACCAGAACTTATTTAGACAAAAATAGTCCTAAGCTGTAGAAAGCTAACATGGCAATATATAAGGCTAAACCAAATATTATTTTAGCAACACTGTATTTCCTCACTCTTACTCGGTGGTCCCCAGGCAGCATTCTCAGCAACAGCTGCCAAACCATCCAAGAA…	chr7:126912121-126915121	chr7	126912121	+	0	1	0	0	chr7:126912121-126915121	chr7	126912121	+	0	1	0	0	chr7:126912121-126915121	chr7	126912122	+	1	1	0	0	chr7:126912121-126915121	chr7	126912121	+	0	1	0	0	chr7:126912121-126915121	chr7	126912122	+	1	1	0	0
chr7:131608241-131611241	chr7	131611241	-	Random	CAGTAGGATGAGATTTGGCACCAAGTTACATTGAGAGAAGAGCAGTGTTTTGCTCTAGATTCCCCATCTCTGATCAGAAGGACATACCAGCCAGGGAGGGAAGCCTGTGAGGATAAACTTTGCCATGCATCCCAGGTGCACTCCTGAAGAATT	chr7:131608241-131611241	chr7	131611241	-	0	1	0	0	chr7:131608241-131611241	chr7	131611241	-	0	1	0	0	chr7:131608241-131611241	chr7	131611241	-	0	1	0	0	chr7:131608241-131611241	chr7	131611241	-	0	1	0	0	chr7:131608241-131611241	chr7	131611242	-	1	1	0	0
chr7:131611241-131614241	chr7	131611241	+	Random	CTTCCTGTCCCTTCTTCTCTTGCTTTGAAATGTCAAATAGGACTTAAAGGCTGGATAAATCTGATGAGGCTATTACAAGAAATGGACTCAGTTTTCAGTTGCATGTCTCCACTAACGTGGATATGAAATAAAAAAGGAACCGGATAAGATAAAAGCAATT	chr7:131611241-131614241	chr7	131611241	+	0	1	0	0	chr7:131611241-131614241	chr7	131611241	+	0	1	0	0	chr7:131611241-131614241	chr7	131611242	+	1	1	0	0	chr7:131611241-131614241	chr7	131611241	+	0	1	0	0	chr7:131611241-131614241	chr7	131611242	+	1	1	0	0
chr6:7651184-7654184	chr6	7654184	-	Random	GTTCTCTACCCACGTTCCCCCAAAGACTTTAGTATCTGTGAGCATTGTTTCCAAAGATGACCACCAGCAATT	chr6:7651184-7654184	chr6	7654184	-	0	1	0	0	chr6:7651184-7654184	chr6	7654184	-	0	1	0	0	chr6:7651184-7654184	chr6	7654184	-	0	1	0	0	chr6:7651184-7654184	chr6	7654184	-	0	1	0	0	chr6:7651184-7654184	chr6	7654187	-	3	1	0	0
chr6:7654184-7657184	chr6	7654184	+	Random	TGTATGCCGGAGAGATGAGGCAGACACCGTGTGAGTCTAATGACCGGCCTCGGCAATACTCACAGTGGGGCAACCAGAACTATGAGCATCATAAGGTGGTACAATAAGAAGTATATACATAGCATCACCTGGCCAGTATTCTTGTCTTAAAATTGACCCTGAATCTTCTCAGACATCTAGACTCTATGATTAATATACAGGACACATAAGAGCTAGAGGAACGGGTTAAATGGCGCAATGAAGCAATTAGCTAGACCCTGAATGTAGCACATCCTACAGGATGAAGGACTGTGTTCCTCAACAAATCAATACATGCAAAGCACACAGAAAGGAGCTGTTAGAGAATAAAAGAGAATTAAGAGGCATAACAATCAAATGCAATGTGTGGACCTTATGTGG…	chr6:7654184-7657184	chr6	7654184	+	0	1	0	0	chr6:7654184-7657184	chr6	7654184	+	0	1	0	0	chr6:7654184-7657184	chr6	7654185	+	1	1	0	0	chr6:7654184-7657184	chr6	7654184	+	0	1	0	0	chr6:7654184-7657184	chr6	7654185	+	1	1	0	0
chr6:10160940-10163940	chr6	10163940	-	Random	TCATTCTTTACTAAGCTAACTTCTCTCTCCGCTCACCTCTGTTCTTTTCTCCCTCTCCCTGTCTCCCAGGGCCACTCTGGAAGAAGAAAGAACCACCCAGTTGAGCTGGTCATTCACTTGTAGGCATTAGAATGGCAGAGCTGTCACCTGTGGGCTGTTTAGGCTGCAAACATTACTAAGCTGCTTTACAGAAAGTTATGTAAAGAGCTGTTAATGTTCTCTGAAGACTTTCCTGCCATGCTGGCTGTACAGGCGTTTGGAAAGAGGCAGGTCGAGACGTGTGTGGACGCTACCCCTCGCTATTTATGAGCTGAGCAGCTTGCGGTGAAAAGCTGTCATTTTCCCCCTGGGTGTGTAGAACCAGTTTCTCCGGCATGCCAGGCCACGAAGCTGAGGCTT…	chr6:10160940-10163940	chr6	10163940	-	0	1	0	0	chr6:10160940-10163940	chr6	10163940	-	0	1	0	0	chr6:10160940-10163940	chr6	10163940	-	0	1	0	0	chr6:10160940-10163940	chr6	10163940	-	0	1	0	0	chr6:10160940-10163940	chr6	10163941	-	1	1	0	0
chr6:10163940-10166940	chr6	10163940	+	Random	AGTGTCCACAAACCTGGCAAAGGGCCTATGATTTTATGCCTTGAGGTAAGAAAGTCAACTGCTTTTCCTGGAACTTGGTCTAAATT	chr6:10163940-10166940	chr6	10163940	+	0	1	0	0	chr6:10163940-10166940	chr6	10163940	+	0	1	0	0	chr6:10163940-10166940	chr6	10163941	+	1	1	0	0	chr6:10163940-10166940	chr6	10163940	+	0	1	0	0	chr6:10163940-10166940	chr6	10163940	+	0	1	0	0
chr6:21867430-21870430	chr6	21870430	-	Random	GGACTAAATTTCCTCATCTGTAAAATAAAGAGCAGATGCTCTTTTCTGGCACAGAATT	chr6:21867430-21870430	chr6	21870430	-	0	1	0	0	chr6:21867430-21870430	chr6	21870430	-	0	1	0	0	chr6:21867430-21870430	chr6	21870430	-	0	1	0	0	chr6:21867430-21870430	chr6	21870430	-	0	1	0	0	chr6:21867430-21870430	chr6	21870431	-	1	1	0	0
chr6:21870430-21873430	chr6	21870430	+	Random	CAGAGAGAGCGTGATTTGCCTCTTCCCTTGAGATTAGCCAGCAGAGTCAATAAGAAAAATCTAGGTCTTCTGATTCAGTCCAGTGCCTTTCTCTGTATGTCGCACTGTTTCCCTCATTATCTTGAGATTTGCTGGAGCCACAGGACTGCACAATGGTTGTGCATATGTGGATTTGAGTGCCACAGCTGAATT	chr6:21870430-21873430	chr6	21870430	+	0	1	0	0	chr6:21870430-21873430	chr6	21870430	+	0	1	0	0	chr6:21870430-21873430	chr6	21870431	+	1	1	0	0	chr6:21870430-21873430	chr6	21870430	+	0	1	0	0	chr6:21870430-21873430	chr6	21870431	+	1	1	0	0
chr6:28905956-28908956_tRNA-Leu-TTG_tRNA_tRNA	chr6	28908956	-	RMSK	TAAAAGGAGAATAAGATAGTTGTGTCAGAAGTGGGATTCGAACCCACGCCTCCATTGGAGACCAGAATCCTCAACACGAGGAAGCCAAGCTTGAGTCTGGCGCCTTAGACCACTCGGCCATCCTGACACCTGGGACACTTACCATCGCAAATT	chr6:28905956-28908956_tRNA-Leu-TTG_tRNA_tRNA	chr6	28908956	-	0	1	0	0	chr6:28905956-28908956_tRNA-Leu-TTG_tRNA_tRNA	chr6	28908956	-	0	1	0	0	chr6:28905956-28908956_tRNA-Leu-TTG_tRNA_tRNA	chr6	28908956	-	0	1	0	0	chr6:28905956-28908956_tRNA-Leu-TTG_tRNA_tRNA	chr6	28908956	-	0	1	0	0	chr6:28905956-28908956_tRNA-Leu-TTG_tRNA_tRNA	chr6	28908957	-	1	1	0	0
chr6:28908956-28911956_tRNA-Leu-TTG_tRNA_tRNA	chr6	28908956	+	RMSK	CTCTACTTTCTCAGCCATTTCTGTGTTTTCATTCTTTCTACCTCAACTTTTTTTATTCTAACTAAAATGATACACTCTCAATGAGGTCTGCCCCCTTGCTTTTCAGTCTTGTTCGCTGTTTAGTAGTGAATCACGTTTTGCCCCGCTTTGGTCAGTTCGTTAAAAGGCGCATTCATTTACCACATGAGCACTCACCCAGAGGCGTACTGGGAGGAAACTAGACTAGGTAGGAATAGAAAGACATGTATACAGACTCCATCATTACATACTGGCCCTGAGCTCATAGGTTATTGGGACCGCAGATTACATGTTTTTCCTCACGGCCAGAAACCATCAAAAATAAAAGTGATGAAACTGAAATT	chr6:28908956-28911956_tRNA-Leu-TTG_tRNA_tRNA	chr6	28908956	+	0	1	0	0	chr6:28908956-28911956_tRNA-Leu-TTG_tRNA_tRNA	chr6	28908956	+	0	1	0	0	chr6:28908956-28911956_tRNA-Leu-TTG_tRNA_tRNA	chr6	28908957	+	1	1	0	0	chr6:28908956-28911956_tRNA-Leu-TTG_tRNA_tRNA	chr6	28908956	+	0	1	0	0	chr6:28908956-28911956_tRNA-Leu-TTG_tRNA_tRNA	chr6	28908957	+	1	1	0	0
chr6:29441567-29444567	chr6	29441567	+	Random	GCCCAGGGGTCCCCAGGAAGGATGGACTGGGGTGACAGAGGACAGAACTCCGAGCAAGGTGACTGAATAAGGATGAATGACACTTGTCACTCTCAGAAATATGGAGCTTGCAGAAGCCAGGAAGGTTGAACTAGTTTACAGTCCCACCAACAGTGTAAAGATGTTCCTATTTCTCCACATCCTCTCCAGCACCTGTTGTTTCCTGACTTTTTAATGATCACCATTCTAACTGGTGTGAGATGGTATCTCATCGTGGTTTTGATTTGCATTTCTCTGATGGCCAGTGACTATAAACTAGTTCAACCATTGTAGAAGTCAGTGTGGCGATTCCTCAGGGATCTAGAACTAGAAATACCATTTGACCCAGCCATCCCATTACTGGGTATATACCGAAAGGAT…	chr6:29441567-29444567	chr6	29441567	+	0	1	0	0	chr6:29441567-29444567	chr6	29441567	+	0	1	0	0	NULL	NULL	NULL	NULL		0	0	1	NULL	NULL	NULL	NULL		0	0	1	chr6:29441567-29444567	chr6	29441568	+	1	1	0	0
chr6:29438567-29441567	chr6	29441567	-	Random	AGAGACTGATTCATGATCCTGATGTTCCTCCACCATTATGGCCTCAAGTTTCCATCCATCCCTTCCTACAAAAGCCAGGAAAGCGATTCAGTAAGAGTGCCATAACAAGTTGTTTCTGGCGTTGCTCACTGTGGAGAGATCTAACGCTGGCAGTCTGGCCTACAGCCTGGTTTCTCCAAGCTGTTTCACTCTGCTCATTCCAGGTTCCACGCACAGGCTACTCTCTGTGTTTTTCCCAGACTCATCACACAATCTAGCGCCTGTGCTTCTTCACAGGAATCCCACCCTGCAGAATGTCATGCATTCTTCCCCACCCTGACCAGGGTGTTGCCCGGCACCCACCATGGTCAGAACCTTAATGAGAGCCCCTGACCAGCCCCAGCTCCATCCCGTCAATGC…	chr6:29438567-29441567	chr6	29441567	-	0	1	0	0	chr6:29438567-29441567	chr6	29441567	-	0	1	0	0	chr6:29438567-29441567	chr6	29441567	-	0	1	0	0	chr6:29438567-29441567	chr6	29441567	-	0	1	0	0	chr6:29438567-29441567	chr6	29441568	-	1	1	0	0
chr6:30312628-30315628	chr6	30315628	-	Observed	GATGCTTTTGTAGAAGCCAGAGGGGATGTAAGAAATACAACTACCCTGAGTCAGCCATGCTGTGGGAACATCAAAGCTAGCGAGGGAGCAAGGCTACTTGGAGAAGCAATGAGGTGCTAAACACGTGAGTGAAATTTCTTGGGTCTTCCAGACCACCTACGAGATAGCAGCTAAATGCAGCTATTTAAGCTGATTTCATATGTAACAGGAGAACCACCCAGCCAAAGTCTTTCAGAATTCCTAGTTCACAGAACCAGAGGAAATAATAAATCATTATGTTTTAAGCTCCAACATGATGAAGTGATTTTTTTATACAGCTATCGATAAGCAAACACAGGGTTTATAAGAGAAATAAAAGAAAACTGCATTCTGGAAGTAGTAAATT	chr6:30312628-30315628	chr6	30315628	-	0	1	0	0	chr6:30312628-30315628	chr6	30315628	-	0	1	0	0	chr6:30312628-30315628	chr6	30315628	-	0	1	0	0	chr6:30312628-30315628	chr6	30315628	-	0	1	0	0	chr6:30312628-30315628	chr6	30315629	-	1	1	0	0
chr6:30315628-30318628	chr6	30315628	+	Observed	CCAATATGTAAGTGTTTGGCTGGATGCTGTGGCTCACACCTGTGATCCCAGCACTTTGTGAGGCCGAGGCAGGTGGATCACTTGAGTTCAGGAGTTTGAGACCAGCCCGGACAACATGGTGGAACCCTGTCTGTACTTAAAATACAAAAAAATTAGCAGGGCGTGGTAGCAGGCACCTGTAATTCCAGCTACTCGGGAGGCTGAGGCAGGAGAATCACCTGAACCCAGGAGGCAGAGTTGCAGTGGGCCAAGATCGCGCCACTGCATTCCAGCCTGTGTGACAGAGTGAGACTGTCTCAAAAAAAAAAAGTGTTTATCGAGCCTCTGTTGGGGTCACACTTGCTAATGTTCCCTTGGCCAAAGCAAGGCACAGTGCCAATGCCAGATTCAATGTGGAAG…	chr6:30315628-30318628	chr6	30315628	+	0	1	0	0	chr6:30315628-30318628	chr6	30315628	+	0	1	0	0	chr6:30315628-30318628	chr6	30315629	+	1	1	0	0	chr6:30315628-30318628	chr6	30315628	+	0	1	0	0	chr6:30315628-30318628	chr6	30315629	+	1	1	0	0
chr6:31707946-31710946	chr6	31710946	-	Observed	AAAATCCACACTTGGCAAAAATATGATTTCAGGTCTTTTAGGCTCTCTGTGCTCCTGGGAGGCTGTGGGGGAGGAAAGAAAAGGCTATCATTCTTTACATCTCAGTCCTTCTACCTCTGTCTGACACTCCCTCTCACCCAATT	chr6:31707946-31710946	chr6	31710946	-	0	1	0	0	chr6:31707946-31710946	chr6	31710946	-	0	1	0	0	chr6:31707946-31710946	chr6	31710946	-	0	1	0	0	chr6:31707946-31710946	chr6	31710946	-	0	1	0	0	chr6:31707946-31710946	chr6	31710947	-	1	1	0	0
chr6:31710946-31713946	chr6	31710946	+	Observed	GGTATCTCCTTCCTTTTGCTTTGCCTAACTCCCTGTTCCGGTGTCCCATTCTTTCCCCCAACTCTACCTTCATCATCACAGATCTCCCCTCTGCCTTATGTCATCCTAAACCTTTGTGCTCCTCATGCCCTATGACCTGTCCCCCCAAGATCTCTCCTGCTCCCTACCCTTTAATAACCTGCAGCTTATTGGGAAGCCTCTGCTTAAGTCATGTCTAGGGATGAGGGCCTCCCCTGAGGAGTGGTGACACTTTTTGGACAGGGTTTTATTGTTGGAATTCTCCCCATTAAGTTAAAGCCTTTTATCACCAAACCAAAAGGCACTGCCTCAGTGACCCTTATTATGATCCATAAGGCACTTCTATAACTTTCCTAGGTTTACAATAAGAACAGGAGTGTA…	chr6:31710946-31713946	chr6	31710946	+	0	1	0	0	chr6:31710946-31713946	chr6	31710946	+	0	1	0	0	chr6:31710946-31713946	chr6	31710947	+	1	1	0	0	chr6:31710946-31713946	chr6	31710946	+	0	1	0	0	chr6:31710946-31713946	chr6	31710947	+	1	1	0	0
chr6:58049357-58052357_Merlin1_HS_DNA	chr6	58052357	-	RMSK	TAAATATTTAAAATAAAGATTAGTTAAAATTTAAAATATTTATTACTTCATTTAAAATTATAACAAATTCATTACGTGTTAAATAAGTAACAAATTTTATTAAATTTAACATCATTTTCCAATACACAAGTAATTTTAGTGAAAAAAGTGGCCCTGTTTTACATTTTTGAAATTTCTTTAATATCTAGCTAAATAGAAGACAGTTGCTTTCTCATATCTGCTTCTACATTTGATTTGTTAGAATACATTATTTTGGTTGAGGTATGTAAAGAAAATCCAGCCTCACACAGTTACACAGTTGGAAAGAAGACAATAATAAATTGAATGTACATTTTAAAATAACTTAGAGTGTAAGTGGAATGTTTGCAATTCAAAGAATAAGTGCTTGAGGGTATGGAT…	NULL	NULL	NULL	NULL		0	0	1	chr6:58049357-58052357_Merlin1_HS_DNA	chr6	58052357	-	0	1	0	0	NULL	NULL	NULL	NULL		0	0	1	NULL	NULL	NULL	NULL		0	0	1	chr6:58049357-58052357_Merlin1_HS_DNA	chr6	58052358	-	1	1	0	0
chr6:58052357-58055357_Merlin1_HS_DNA	chr6	58052357	+	RMSK	TTTTAAAAATATTTAAATTAAATATTAACATTTATCAGAACAATTTTCTATTAACTAACATTATATTTTCAGTTTTGTTTTTAGTATGTTTTAGCACAAATATCCATGAACAAATTATGCAATAAAAATATTTAAATT	NULL	NULL	NULL	NULL		0	0	1	chr6:58052357-58055357_Merlin1_HS_DNA	chr6	58052357	+	0	1	0	0	chr6:58052357-58055357_Merlin1_HS_DNA	chr6	58052358	+	1	1	0	0	NULL	NULL	NULL	NULL		0	0	1	chr6:58052357-58055357_Merlin1_HS_DNA	chr6	58052358	+	1	1	0	0
chr6:100924963-100927963	chr6	100927963	-	Random	CCTGTGTTCCTTCGTCCACTGGCCAGCACTACTCAAGAGTCTGTGTCACATTTTATACCTGCACAGGCCCATGCTTTTACTTGTATTACATGCAGTGAGGCAGAGTGATCTAGATCTGTTTTTTGTTCATTTTCTGAAGAGATAGAACATTTATGTCAAATCCAATCTACCTTGATCAGACAGGAAATATAATAAAACATTTAAGACAAATCTTTATAGAGCAAAAGTTATACCAGTTTGTAGTTACAAAAATCATTGCTGGTGACCCTAATT	chr6:100924963-100927963	chr6	100927963	-	0	1	0	0	chr6:100924963-100927963	chr6	100927963	-	0	1	0	0	chr6:100924963-100927963	chr6	100927963	-	0	1	0	0	chr6:100924963-100927963	chr6	100927963	-	0	1	0	0	chr6:100924963-100927963	chr6	100927964	-	1	1	0	0
chr6:100927963-100930963	chr6	100927963	+	Random	ACTTGTTTTATATCTGAGCTCCATCCGATCATGTCCTGACACCTGAGCATCCATTTGCTCATCTATAAATTAAGTGCTGGGACTGAATTTTCTATGCAGTTCCTTCTAGCTCTAATAAGCTAAACTCGATGGGCTGAAGTAATT	chr6:100927963-100930963	chr6	100927963	+	0	1	0	0	chr6:100927963-100930963	chr6	100927963	+	0	1	0	0	chr6:100927963-100930963	chr6	100927964	+	1	1	0	0	chr6:100927963-100930963	chr6	100927963	+	0	1	0	0	chr6:100927963-100930963	chr6	100927964	+	1	1	0	0
chr6:113297915-113300915_MER96B_DNA_hAT	chr6	113300915	-	RMSK	GGGTATCATTCTTTATGGCCAAGACTAGGGTGAGATGAGTGAGGAACATGTCTTGGACACAAAATTTAAGGAGGCGCTGCGAAACTCAGTAATCAAGATAAAAATATACAGTGTAATATTTGTAAAAATAAAAATTAACTTAGAAAATCCATAATGAATTAAAACATCATAATTTTAAATAAAGGTACATCAGTGTCAATGAATTTTTCTTTTGCCTTAAGCTATGGCTCAGTGTGACCCTGGCATCCTCTCTGAAGCTTCAATGTCAATGGCCAATGTTGAATT	chr6:113297915-113300915_MER96B_DNA_hAT	chr6	113300915	-	0	1	0	0	chr6:113297915-113300915_MER96B_DNA_hAT	chr6	113300915	-	0	1	0	0	chr6:113297915-113300915_MER96B_DNA_hAT	chr6	113300915	-	0	1	0	0	NULL	NULL	NULL	NULL		0	0	1	chr6:113297915-113300915_MER96B_DNA_hAT	chr6	113300916	-	1	1	0	0
chr6:113300915-113303915_MER96B_DNA_hAT	chr6	113300915	+	RMSK	AGGGTATTTCTACTGCTAAAACCTTTGCTCTGTGTGGTGTTCTAATT	chr6:113300915-113303915_MER96B_DNA_hAT	chr6	113300915	+	0	1	0	0	chr6:113300915-113303915_MER96B_DNA_hAT	chr6	113300915	+	0	1	0	0	chr6:113300915-113303915_MER96B_DNA_hAT	chr6	113300916	+	1	1	0	0	NULL	NULL	NULL	NULL		0	0	1	chr6:113300915-113303915_MER96B_DNA_hAT	chr6	113300916	+	1	1	0	0
chr6:160350659-160353659_LTR55_LTR_ERV	chr6	160350659	+	RMSK	GGGCACAGTTTTGTGGGCTATGTAAAGTAGGTAGGCTCCAAATTGCCAAAAATAGATTTCTCTGGACTATATTTAAAGCAATCAATGTGGAAGAATTTGAGTTTGGTGCCAGTGGGCTTTGAGCTAGTGGTCTAGCCTGCTGTGAAGGCCTAAACAACATTGTAGGCCAACACACGAGGCCACGTCTGGCTCATTTATATAACTGCTATGGAGGAAAAAGAGGAGAGTCTTTCATCAGTAAACATCTCAGTAGCTAATGGTGCTTTCCCTAATT	chr6:160350659-160353659_LTR55_LTR_ERV	chr6	160350659	+	0	1	0	0	chr6:160350659-160353659_LTR55_LTR_ERV	chr6	160350659	+	0	1	0	0	chr6:160350659-160353659_LTR55_LTR_ERV	chr6	160350660	+	1	1	0	0	chr6:160350659-160353659_LTR55_LTR_ERV	chr6	160350659	+	0	1	0	0	chr6:160350659-160353659_LTR55_LTR_ERV	chr6	160350660	+	1	1	0	0
chr5:85602409-85605409_L2a_LINE_L2	chr5	85602409	+	RMSK	TCCTGTATCCCCTGACTAGATGATATGCTGTGGGAAGACTGAGAATTTTGTTGGTTTTCCTTACTGCTGCATCCCCTATATGAAGATCTGTGTACGGCACATAGCAGACACTCAATAAATATTTAATAGTTGAATGAACAAAGTATGTGGGAAGAAATGTCTATTCACACCTGCTTTGCACTTTAAAAGCACAAAAGACCTTATTACGGAACCACTTGTGATTAGTCCTTTTATTTCCATCTTACTTACTGCCCTTTTCTTCTTAGAACTTTGATCACCATTATTATAATATGGTACCGAACTCTTCAGTGTTTGGATCTCTTCTTGTAAAACTTTATATATGTAAGATGAGTGGGGGGAAGTAGTTTACATAAGATAATT	NULL	NULL	NULL	NULL		0	0	1	chr5:85602409-85605409_L2a_LINE_L2	chr5	85602409	+	0	1	0	0	chr5:85602409-85605409_L2a_LINE_L2	chr5	85602410	+	1	1	0	0	chr5:85602409-85605409_L2a_LINE_L2	chr5	85602409	+	0	1	0	0	chr5:85602409-85605409_L2a_LINE_L2	chr5	85602410	+	1	1	0	0
chr5:4178758-4181758	chr5	4181758	-	Random	TCAACATAACGTCCTCAAGTTCATCATGCTGTAGCATGTGCCAGAGTTCCTTCTGTTTTAAGGCTGGAAATACTAAACTGTGTGTATCTACCACATTTTGTTTATCCCTTTATCCATGGATGGTCACTGGGCCGCTTCACCATTTGACTTGTGAATAACGCCACTGTGGACATGTATGTCCAAATAGCTGAGTCCTCATGAATTCGTTTTAATTTCACTTCATTTTAGTTACTTTAAATGTAAGCAGTCACATGTGGCTAGTGACTGCTGTATTTGACAGTGCTCTCAAAGGTTTGGCTGGACATGGCTCTTTGAGCTCCTACTTTGGCAACTCCCATCTCAAAGAAGACAGTGAAGAAGGGAAGGGTAAGGATAGCCTAGCATCTTTATGCTGGTCTC…	chr5:4178758-4181758	chr5	4181758	-	0	1	0	0	chr5:4178758-4181758	chr5	4181758	-	0	1	0	0	chr5:4178758-4181758	chr5	4181758	-	0	1	0	0	NULL	NULL	NULL	NULL		0	0	1	chr5:4178758-4181758	chr5	4181759	-	1	1	0	0
chr5:4181758-4184758	chr5	4181758	+	Random	ATGAAATAAGCCAGTCTTCAACCATTTATAACAAACTGTTTGTATTATGTGTTGCATATTGCATATTATATATGCTTTTAATTTTGTTTTTATTGATATACAATAGATGCATGTATTTTCAAGGTACATGTGATAACAATACATTCACACAATTTGCAAAGATCAAGTAAGTGTAATTGAGATATCTATTTCATATCCATTACAAATACATTAAAAATTGTCTGTCTTTATGATAGAAACATTCAAATTATTTTCCTCTAGCTATTTTGAAATTCACAATAGATTATTGCAAACTCGTCACCTACTGATCGATCAAATACTGGGCCTTATTTCTTCTGGCAATCAGACTGTACAGTTGTACCATTAACCCGTATATCATATTTTATTGTATGACATACT…	chr5:4181758-4184758	chr5	4181758	+	0	1	0	0	chr5:4181758-4184758	chr5	4181758	+	0	1	0	0	chr5:4181758-4184758	chr5	4182201	-	443	0	1	0	NULL	NULL	NULL	NULL		0	0	1	chr5:4181758-4184758	chr5	4181758	+	0	1	0	0
chr5:11250305-11253305	chr5	11253305	-	Random	AGACAGATCATGAAAGAAAAGAAAAGGAGAGGTGTAAGAACTGGTTGAGAGCACTGATGATTTTTTTCTTCAGGTATGACCTTTTATTCTCTGTTCCATCTCCTGACCCTGGGCCCTGGAATAACCTCAGACTGAGGTTGCCTGAGATTATAAATGGAGAAAGCATAGCAGAGATATTTATTTGCAAACAGTTCATTGCTTTATAAAAGTCAGCAACATAAAATATCTCTGTGTGAGATACTGCTATTTTTAGATTACACAACTCTTGATTTAGAGGGGAGAAGGCAATCATAATT	chr5:11250305-11253305	chr5	11253305	-	0	1	0	0	chr5:11250305-11253305	chr5	11253305	-	0	1	0	0	chr5:11250305-11253305	chr5	11253305	-	0	1	0	0	chr5:11250305-11253305	chr5	11253305	-	0	1	0	0	chr5:11250305-11253305	chr5	11253306	-	1	1	0	0
chr5:18728072-18731072	chr5	18731072	-	Random	AAACTCCGTTCACTTATATTATCATGTGGAACACCATACTTCTTTGAGTTTGCTTCTTCCTTTCTCTCTCTCTCCCTCTCTGGATATGCCTTCTCAGTGTCTCTTCATTCAATTTATTCTGTCTGTTCTTTACATGTGTCTATTATTGAGAGATCAATGACAGTTCAAGTTGCTTCTTATTTTTAATGCTTTTGTATCTCATTTTCATGCCTTTAATTATTATTGATGGACTGATAATTTCCAGGTCTCTTCTGCCAGCTCAGATATCACTAATCACAGCTGGATTTATATATACACTGCTTATGAGACATCATTCAAATCATGCTGCTCAAAAGATGACCCAAGATCTTTTTATTCTTAACTGGGGTGTGTGTGTGTGTGTGTGTGTGTGTGTGTGTA…	chr5:18728072-18731072	chr5	18731072	-	0	1	0	0	chr5:18728072-18731072	chr5	18731072	-	0	1	0	0	chr5:18728072-18731072	chr5	18731072	-	0	1	0	0	NULL	NULL	NULL	NULL		0	0	1	chr5:18728072-18731072	chr5	18731074	-	2	1	0	0
chr5:87160024-87163024_MamRep38_DNA_hAT	chr5	87160024	+	RMSK	TAGTCCATGCTGATTGGTCAGGAAAGCAGTTTTGATTGGTTAGTGTTTTTGTCATATCACTGGTAAAATTCTTTGGATATCACCCCTGAATGTCTGGGTCCTATGTCCAGAGAGTCTACTTCCTATGTCTAGATGAGGCTTGGGCACAGTATTCTCTACAATCTCTCCATGTGGTACTAATGCAAAGTGAGGAAAGGGAAGCACTATTACAGAAGAGTGAAAGCTCGGAAAGGCTTTCCAGTATAAGTAACAGGATGAATATGTCTTTTTATTTTTTATTTTTATTTTTTTTTTAGACGGAGTCTCGCTCTGTCGCCCAGGCTGGAGTGCAGTGGCGTGATCTCGGCTCACTGCAAGCTCCGCCTCCCGGGTTCATGCCATTCTCCTGCCTCAGCCTCC…	chr5:87160024-87163024_MamRep38_DNA_hAT	chr5	87160024	+	0	1	0	0	chr5:87160024-87163024_MamRep38_DNA_hAT	chr5	87160024	+	0	1	0	0	chr5:87160024-87163024_MamRep38_DNA_hAT	chr5	87160025	+	1	1	0	0	NULL	NULL	NULL	NULL		0	0	1	chr5:87160024-87163024_MamRep38_DNA_hAT	chr5	87160025	+	1	1	0	0
chr5:87157024-87160024_MamRep38_DNA_hAT	chr5	87160024	-	RMSK	TGGCTGCAAAAACCAGAATGGTCCTAAATACTATCTAATT	chr5:87157024-87160024_MamRep38_DNA_hAT	chr5	87160024	-	0	1	0	0	chr5:87157024-87160024_MamRep38_DNA_hAT	chr5	87160024	-	0	1	0	0	chr5:87157024-87160024_MamRep38_DNA_hAT	chr5	87160024	-	0	1	0	0	NULL	NULL	NULL	NULL		0	0	1	chr5:87157024-87160024_MamRep38_DNA_hAT	chr5	87160025	-	1	1	0	0
chr5:108224238-108227238_HY1_scRNA_scRNA	chr5	108227238	-	RMSK	GTCAAGTGCAGTAGTGAGAATGGGAGAAGGAGTAAAACGAGGAGTTCAATCTATAACTGACTGTGAACAATCAATTGAGTTATCCACTCTTCGGACCAGCCTAAAATGGACTTCTTTAAAATTAAAAAATTTTGTTCTATGAAAGACCCTGTCTCTTGAGAAGATAAAAAGACAAGGTACAGACTGGGAGAAAACTATTTACAAATGACATATGTGTCAAAGAACTAGAATATATAAAGAACTAGAATATATAAAGCTCTAGAATATATAAAGAGTGCAGAGTTAAAAAACAAAACAAAACAAAACAACCAAACATCCAATTAGAAAATGAGCAAAAAAGTTGAACAGGTATTTCACGAAAACAGGATATACAAATGACAAACCAGCACATTGAAAAGA…	chr5:108224238-108227238_HY1_scRNA_scRNA	chr5	108227238	-	0	1	0	0	chr5:108224238-108227238_HY1_scRNA_scRNA	chr5	108227238	-	0	1	0	0	chr5:108224238-108227238_HY1_scRNA_scRNA	chr5	108225599	+	1639	0	1	0	NULL	NULL	NULL	NULL		0	0	1	chr5:108224238-108227238_HY1_scRNA_scRNA	chr5	108227239	-	1	1	0	0
chr5:108227238-108230238_HY1_scRNA_scRNA	chr5	108227238	+	RMSK	TAGTCTTAAAAAAAAAGTCCATTTTATTTCTTTTAAGGTTTGTGGTTGGTGCTTTGGTGTTAAGTCTAAGAAGTCTTTGCCTAGTCCTAGATCTCAGAGGTTTTTTTCTCTTTTGTTTGTTTTTTTTTTCTTTTTTTTTTATTATACTTTACGTTTTAGGGTACATGTGCACAACGTGCAGGTTAGTTACATATGTATACATGTGCCATGCTGGTGTGCTGAACCCAGTAACTCGTCATTTAACATTAGGTATATCTCCAAATGCTATCCCTCCCCCTTCCCCCACGCAACAACAGGCCCCGGTGTGTGATGTTCCCCTTCCTGTGTCCATGTGTTCTCATTGTTCAATTCCCACCTATGAGTGAGAACATGCGGTGTTTGGTTTTTTTGTCCTTGTGA…	chr5:108227238-108230238_HY1_scRNA_scRNA	chr5	108227238	+	0	1	0	0	chr5:108227238-108230238_HY1_scRNA_scRNA	chr5	108227238	+	0	1	0	0	NULL	NULL	NULL	NULL		0	0	1	NULL	NULL	NULL	NULL		0	0	1	chr5:108227238-108230238_HY1_scRNA_scRNA	chr5	108227239	+	1	1	0	0
chr5:110331143-110334143	chr5	110334143	-	Random	GGATGCTTTTATCAAAATATCACCTGTACCCTATACATATGTACAACTATTACATACATGTAAAAATT	chr5:110331143-110334143	chr5	110334143	-	0	1	0	0	chr5:110331143-110334143	chr5	110334143	-	0	1	0	0	chr5:110331143-110334143	chr5	110334143	-	0	1	0	0	chr5:110331143-110334143	chr5	110334143	-	0	1	0	0	chr5:110331143-110334143	chr5	110334144	-	1	1	0	0
chr5:110334143-110337143	chr5	110334143	+	Random	AATGTGTAATCATCAAATCAGGGTAACTGAGATATCCATCATCTCAAAGATGTATCATTTCTTTGTGTTGGGAATATCCCAAATCTACTTCCCTAGTCATTTTGAACTATACAATAAATTATTGTTAACTTGAGTCATCCTATTGCACTACCAAACACTAGATCTTATTCCTACTGCCTGGCTGTATTTTTGTACCCATTAACCAACTCCATCTTAGCCCCCTCTCCCCACAACCTTCTGACGCTGTGATAACCATCATTCCACTCTCTACCTTCAGAAAATCAAATATTTTAGCTCCCATATATGAGTGAGAACATGCAATATTTGCCTTTCAGTGCCTGGCTTTTTTCACTTAACACAACGTCCTCCAGTTTTCACTAAATACAAAATT	chr5:110334143-110337143	chr5	110334143	+	0	1	0	0	chr5:110334143-110337143	chr5	110334143	+	0	1	0	0	chr5:110334143-110337143	chr5	110334144	+	1	1	0	0	chr5:110334143-110337143	chr5	110334143	+	0	1	0	0	chr5:110334143-110337143	chr5	110334144	+	1	1	0	0
chr5:115861488-115864488	chr5	115864488	-	Random	CCCACAATACACTGGCTATCTGCCTAGCACAAAGGTTTAGATCCCTAATT	chr5:115861488-115864488	chr5	115864488	-	0	1	0	0	chr5:115861488-115864488	chr5	115864488	-	0	1	0	0	chr5:115861488-115864488	chr5	115864488	-	0	1	0	0	chr5:115861488-115864488	chr5	115864488	-	0	1	0	0	chr5:115861488-115864488	chr5	115864489	-	1	1	0	0
chr5:129768152-129771152_MER11D_LTR_ERVK	chr5	129771152	-	RMSK	CCTTGTGGAAGTCAGTGTGGTGATTCCTCAGGGATCTAGAACTAGAAATACCATTTGACTCAGCCATCCCATTACTGGGTATATACCCAAAGGATTATAAATCATGCTGCTATAAAGACACATGCACACATATGTTTATTGCGGCACTATTCACAATAGCAAAGACTTGGAACCAACCCAAATGTCCAACAATGATAGACTGGATTAAGAAAATGTGGCACATATACACCATGGAATACTATGCAGCCATAAAAAATGATGAGTTCATGTCCTTTGCAGGGACATGGATGAAATTGGAAATCATCATTCTCAGTTAACTATCACAAGAACAAAAAACCAAACACCACATGTTCTCACTCATAGGTGGGAATTGAACAATGAGAACACATGGACACAGGA…	NULL	NULL	NULL	NULL		0	0	1	chr5:129768152-129771152_MER11D_LTR_ERVK	chr5	129771152	-	0	1	0	0	NULL	NULL	NULL	NULL		0	0	1	NULL	NULL	NULL	NULL		0	0	1	chr5:129768152-129771152_MER11D_LTR_ERVK	chr5	129771153	-	1	1	0	0
chr5:129771152-129774152_MER11D_LTR_ERVK	chr5	129771152	+	RMSK	GTTGAACTAGTTTACAGTCCCACCAACAGTGTAAAAGTGTTCCTATTTCTGCCTGGGAACAAAGAGAGAGCCCCGTTGCATTGTGGGCTGTTGGCCAGATCTCGCAATAAAATTGGAGGACTCAAACTTCCCAAATTCAAAACTTACGTCAAAGATAGAGTTAATGAAGCATAAAGCATACATAAAGCACAAATGAAAAAGAAAAAAACTAGATAATTTAGATAAACAGAACTTTGTCAAACTTAAAACCCTTTCTGTTTTAAAGGACAATATCAATACAGTTAAAAGACAACACACAGAATGGGACAAAATATTGCAAATTATATATCTGAGAAGAAACTTGTATTGGAATGTATAAATGATTCTTGCAACTTGGCAATACAAAGACAATCAATCCAA…	chr5:129771152-129774152_MER11D_LTR_ERVK	chr5	129771152	+	0	1	0	0	chr5:129771152-129774152_MER11D_LTR_ERVK	chr5	129771152	+	0	1	0	0	chr5:129771152-129774152_MER11D_LTR_ERVK	chr5	129771153	+	1	1	0	0	NULL	NULL	NULL	NULL		0	0	1	chr5:129771152-129774152_MER11D_LTR_ERVK	chr5	129771153	+	1	1	0	0
chr5:129988694-129991694_Helitron1Nb_Mam_RC	chr5	129991694	-	RMSK	AACATTATTTTATTATATTTAATTGTAAATATAATTAAACCATTTAAATCTACTGAATAAACTTTTAAGAAATT	chr5:129988694-129991694_Helitron1Nb_Mam_RC	chr5	129991694	-	0	1	0	0	chr5:129988694-129991694_Helitron1Nb_Mam_RC	chr5	129991694	-	0	1	0	0	chr5:129988694-129991694_Helitron1Nb_Mam_RC	chr5	129991694	-	0	1	0	0	NULL	NULL	NULL	NULL		0	0	1	chr5:129988694-129991694_Helitron1Nb_Mam_RC	chr5	129991695	-	1	1	0	0
chr5:129991694-129994694_Helitron1Nb_Mam_RC	chr5	129991694	+	RMSK	AAATTTTATAACTAACTAATGCATTCTGCTAGAACGGCATATGGCACATAGGATATAGCTTCAATAGTAATCACAGGCACCAATTATTTCGTGTTCATATATCCCAGATCCTGGGCTAAAAAAATTTTTATGCACTTTTAAAATTTTAATTCTGACAACAGTTCTGTGAAGAAAATATGATTAGTCCCATTTTATATATGAAGAAACTGAAGCTTAAGAAAACTATACATTCGAGAAAGTAAAGTTTTTACATAGTATTATACAAAATACATGCAATATGCTCCCCTCCAATCACTCATTAGGCAGGGGAGGAGTGCAAAGACCAGCACTGCTCAACTTAGCAGGTCTGAATT	chr5:129991694-129994694_Helitron1Nb_Mam_RC	chr5	129991694	+	0	1	0	0	chr5:129991694-129994694_Helitron1Nb_Mam_RC	chr5	129991694	+	0	1	0	0	chr5:129991694-129994694_Helitron1Nb_Mam_RC	chr5	129991695	+	1	1	0	0	NULL	NULL	NULL	NULL		0	0	1	chr5:129991694-129994694_Helitron1Nb_Mam_RC	chr5	129991695	+	1	1	0	0
chr5:177413135-177416135_MER105_DNA_DNA	chr5	177416135	-	RMSK	AGTGGTTTGATCTATGTTTTCTTTATTATTTGGATCAAAAGGCTACAACTTGAATCACCTGAAATT	chr5:177413135-177416135_MER105_DNA_DNA	chr5	177416135	-	0	1	0	0	chr5:177413135-177416135_MER105_DNA_DNA	chr5	177416135	-	0	1	0	0	chr5:177413135-177416135_MER105_DNA_DNA	chr5	177416135	-	0	1	0	0	chr5:177413135-177416135_MER105_DNA_DNA	chr5	177416135	-	0	1	0	0	chr5:177413135-177416135_MER105_DNA_DNA	chr5	177416136	-	1	1	0	0
chr5:177416135-177419135_MER105_DNA_DNA	chr5	177416135	+	RMSK	AAAAACAGATTTCTCACCCGGGGCTCTTCATCTGAACCACACAACACAGAAAATGAACTGAGTGACTAATTTCTAAAACATCTACCAGTTCTACAAAACTGGTGTCATTCTAGATGTTTCAGACAGAAGTTAATGCCTTACATACAACAGGTGTCGGAAATTCGTGTTAATTCTCTCAGGAAAACTTCACTGCGAAAGGCTAAAAGACAAATAACCAACTTTAAAAAATAGTTGCAATGTGTGGCCAGGCGTGGTGGCTCATGCCTGTAGTCCCAACACTTTGGGAGGCCGAGGCCAGTGGATTGCTTGAGCTCACAAGTTCCAGACCAGCCTGGCCCACATAGTAAAACCCCATCTCTACTAAAAACACAAAAATTAGTCGGGCATGGCAGCGTGCAT…	chr5:177416135-177419135_MER105_DNA_DNA	chr5	177416135	+	0	1	0	0	chr5:177416135-177419135_MER105_DNA_DNA	chr5	177416135	+	0	1	0	0	chr5:177416135-177419135_MER105_DNA_DNA	chr5	177416136	+	1	1	0	0	chr5:177416135-177419135_MER105_DNA_DNA	chr5	177416135	+	0	1	0	0	chr5:177416135-177419135_MER105_DNA_DNA	chr5	177416136	+	1	1	0	0
chr4:49286382-49289382_ACRO1_Satellite_acro	chr4	49289382	-	RMSK	ATATACCACATGTTCTTACTGCCATCACCCAGCAGCTCACCCCCAGTTCTCGGGGGGTCTCCTGTGTCTCCCAGCTACTCTCCAAACAACCCCAGATTTCAGCTGGAGTCAGCCCCCCACACCCAGGAATCACCTACAAACTCACGAGCCTCACGGTGCTCCACCCCTGTGTCTTTCATCTCTTCACCCCCAGGCCTCAGGGACTCTCCTGTGGCTCCCAGTTACTCTCCAGCCATCCCCCGGTTCCTGCGGGAGTCAGCCCCATGCACTCAGGAGTCCCCCAGAGACTCACAGGTCTCGGGAGAATATGAGCGGTCCCCCAGCCCTGACTCCTCAAGATTCTTGCCTGCCTCACCCAGCTTCTCCCTCTCCCCTCCCAGAAACTCAGACCCAAGGAGC…	NULL	NULL	NULL	NULL		0	0	1	chr4:49286382-49289382_ACRO1_Satellite_acro	chr4	49289382	-	0	1	0	0	NULL	NULL	NULL	NULL		0	0	1	NULL	NULL	NULL	NULL		0	0	1	chr4:49286382-49289382_ACRO1_Satellite_acro	chr4	49289383	-	1	1	0	0
chr4:10137150-10140150	chr4	10140150	-	Observed	GTGACTGGGGGTGAAGGGAGAAGGAAAACATTACTGCTTAGTGGTTGCAGTTTTTGGTGGGGTGAAGAACTAGTTCAAGTGATAGGTGCACAACATTGTAAATGCGATTAATGCCACCGATTATAAAATTCAACATGGTTGAAATAGAAATGTTTTGTTTAGGTTCATTTGACTATAATACTTTGGAAAACGCAGCTCACCTACTTGGTGATGACGCGGCTGAAGAGGAAACCCACCAGGATGTGATCAGCAGGAAATT	chr4:10137150-10140150	chr4	10140150	-	0	1	0	0	chr4:10137150-10140150	chr4	10140150	-	0	1	0	0	chr4:10137150-10140150	chr4	10140150	-	0	1	0	0	chr4:10137150-10140150	chr4	10140150	-	0	1	0	0	chr4:10137150-10140150	chr4	10140151	-	1	1	0	0
chr4:10140150-10143150	chr4	10140150	+	Observed	CTCCAATCTACTAGCTCTATAAATCTGCCTACTCTACATATTTCATAAGATTATAATCATCTGTCTGGTTTTTATCAGTTTCCATCCACGTTGTTGCGTATCACAGCTTTTGATAAACAATCCTTTGCATGGAGATGTCAGTTTCTTCTTGGTATTGACGTTGGGTTGGCTTCCGTGTTCTGGCTGTCATGAATAGCGTTGCAGTGAACATTGGGCATATGAAGGTGTTTGCTTCAATCCCTGTTTGCAATTATCTTGGGTAAAAGTGGAACTGTTGGATCATATGGTAATTCTTAGGTTTTTGAGGTACTGCTTCTGGAGGTGGTTCTAGCTGGAAGACTTATTCCTGAGGCTGCTGAGTAAAATCCCCTATCACATCTACACTCCATGTGGCGATTA…	chr4:10140150-10143150	chr4	10140150	+	0	1	0	0	chr4:10140150-10143150	chr4	10140150	+	0	1	0	0	chr4:10140150-10143150	chr4	10140151	+	1	1	0	0	chr4:10140150-10143150	chr4	10140150	+	0	1	0	0	chr4:10140150-10143150	chr4	10140151	+	1	1	0	0
chr4:18611856-18614856	chr4	18614856	-	Random	CCAGTACTGGTCCCTGGTCTGTTAGGAACTGGGCCGCACGGCAGGAAGAGAGTGGTGGACAAGCCAGCATTACCACCTGAGCTCTTCCTCCTGTCAGATCAGCAGCGGCATTAGATTCTCATAGGAGCACAAATTCTATTATGAACTGCCCTTGTGAGGAATCTAGGTTGCATGCTCCTTATGAGAATCTAACTGATGCCTGATTTTCTGAGGCAGAACAGTTTCAACCTGAAACCATCCCTTCCCCCAACCCTCATCTGTGGAAAAATTGTCTTCCACAAAACTGGTCCCCGGTGCCAGAAAGTTTGGGGACTGCTGCATTAGATGATACATGCAAAACATTTAGCATGGTGTTAGGTACACAGAGAGCATGTCATAAATCCCGGGCAGTAGCAGAGC…	chr4:18611856-18614856	chr4	18614856	-	0	1	0	0	chr4:18611856-18614856	chr4	18614856	-	0	1	0	0	chr4:18611856-18614856	chr4	18614856	-	0	1	0	0	NULL	NULL	NULL	NULL		0	0	1	chr4:18611856-18614856	chr4	18614858	-	2	1	0	0
chr4:18614856-18617856	chr4	18614856	+	Random	TCGATGGCCCAGGGGCTGGGGACCCCTGGTCCAAGGTAATT	NULL	NULL	NULL	NULL		0	0	1	chr4:18614856-18617856	chr4	18614856	+	0	1	0	0	chr4:18614856-18617856	chr4	18614857	+	1	1	0	0	NULL	NULL	NULL	NULL		0	0	1	chr4:18614856-18617856	chr4	18614857	+	1	1	0	0
chr4:30084053-30087053_MLT2B1_LTR_ERVL	chr4	30087053	-	RMSK	GATCGATAGATAGATAACTGATAGACAGATAATTGATAGACAGATAGATAGATTTATTATGAGTAATTGACTCATGCCATTATAAGAAATTCAGGAGGCTGGGCGCAGTGGCTCACACCTGTAGTTCCAGCACTTTGGGAGGCCAAGGCAGGCGGATCACCTGAGGTGAGGAGTTCGAGGCCAGCTGGCCAACATGGTGAAACCTCATCTCTACTAAAAATACAAAAAATAGCCAGATGTGGTAGCATGTGCTTGTAATCCCAGCTGCTCAGGAGGCTGAGGTACGAGAATCACTTGAACCCAGCAGCAGAGGTTGCAGTGAACCAAGATAGCACCATTGCACTCCAGCCTGGGCAACAAGAGCAAAAACTCCTCTAACAGAAAGGAAAAATAAAAAGA…	chr4:30084053-30087053_MLT2B1_LTR_ERVL	chr4	30087053	-	0	1	0	0	chr4:30084053-30087053_MLT2B1_LTR_ERVL	chr4	30087053	-	0	1	0	0	chr4:30084053-30087053_MLT2B1_LTR_ERVL	chr4	30086263	+	790	0	1	0	NULL	NULL	NULL	NULL		0	0	1	chr4:30084053-30087053_MLT2B1_LTR_ERVL	chr4	30087054	-	1	1	0	0
chr4:30087053-30090053_MLT2B1_LTR_ERVL	chr4	30087053	+	RMSK	GATCAATCTTTCTATTTATCTATCTATCTTTATCTTACTGGTTCTGTTTCTCTGCAGAACCCTAATAGAGTATTTATGATATAGGATTAAATGATAAATCAATCTCAAAACATCCAGTAGAGTGCAATT	chr4:30087053-30090053_MLT2B1_LTR_ERVL	chr4	30087053	+	0	1	0	0	chr4:30087053-30090053_MLT2B1_LTR_ERVL	chr4	30087053	+	0	1	0	0	chr4:30087053-30090053_MLT2B1_LTR_ERVL	chr4	30087054	+	1	1	0	0	NULL	NULL	NULL	NULL		0	0	1	chr4:30087053-30090053_MLT2B1_LTR_ERVL	chr4	30087054	+	1	1	0	0
chr4:38305026-38308026	chr4	38308026	-	Random	TCTTTTCTTTTTAACATTTTTTGAGATGGAGTCTCACTCTGTCGCCCAGGCTGGAATGCAGTGGTGTGATCTCGGCTCGCTGCAACCTCCACCTCCTGGGTTCCAGCGATTCTCCTGCCTCAGACTCCCAAGTAGCTGGGATTATAGGAATGTGCCACCATGTCTGGCTAATTTTTGTGTTTTTAGTAGAGACAGGGTTTCACCATGTTGCCCAGGCTGGTCTCGAACTCCTGACCTCAAAGTGATCCACCTGCCTCAGCCTTCCAAAGGCTTGAGTGTTGGTATTACAGGCATGAGCCACTGCACCTGGCCCATGAGGTGTATTTTCAAGCAAACTATATGTATGAAGCTCATTTCATCACAGGGACAATGGCAGGAGAGTGTAAGAATGCGAGTACA…	NULL	NULL	NULL	NULL		0	0	1	chr4:38305026-38308026	chr4	38308026	-	0	1	0	0	chr4:38305026-38308026	chr4	38307518	+	508	0	1	0	NULL	NULL	NULL	NULL		0	0	1	chr4:38305026-38308026	chr4	38308027	-	1	1	0	0
chr4:38308026-38311026	chr4	38308026	+	Random	AAAAACACCCCATGAAGTGTCCTATGATCAAATT	chr4:38308026-38311026	chr4	38308026	+	0	1	0	0	chr4:38308026-38311026	chr4	38308026	+	0	1	0	0	chr4:38308026-38311026	chr4	38308027	+	1	1	0	0	NULL	NULL	NULL	NULL		0	0	1	chr4:38308026-38311026	chr4	38308026	+	0	1	0	0
chr4:49289382-49292382_ACRO1_Satellite_acro	chr4	49289382	+	RMSK	TATTGATGAACGTGGGGACTCTGAGGAATCCTCAGAGGAGGACACAGGAGAGCCCGATGGCTTCATTGATTGCCCATCACGGTGAGGACAGGGAAATGGGAGCTTGTGGGATTCTGATGATGACAGAGGTGAGTGTGGTGAAGCCCTAGGGGATGGTGAATGGTAACTCCGGATCCCTGGTGAGGAGCTTCCCATTAAGCCTGAGATTCTGAGAGTGGAGAGGGAGAAGCTGGGAGAGGCTCGCATGGACCTTGGGGAGTCCAGGCTGGGGGACCGTTCATAAGAAGAGCCAGACAAGACCCTACTGTTCTTAGGAGCAGACATGATTAGGAAACCTGCAGCTCCCAGGGGCCCCTACTAATT	NULL	NULL	NULL	NULL		0	0	1	chr4:49289382-49292382_ACRO1_Satellite_acro	chr4	49289382	+	0	1	0	0	chr4:49289382-49292382_ACRO1_Satellite_acro	chr4	49289383	+	1	1	0	0	NULL	NULL	NULL	NULL		0	0	1	chr4:49289382-49292382_ACRO1_Satellite_acro	chr4	49289383	+	1	1	0	0
chr4:71386300-71389300_Arthur1B_DNA_hAT-Tip100	chr4	71389300	-	RMSK	ACATATCGAATTTTGTATTCTTTTTCTTAAAGAAGGTTCCCAAATTGTATAAGATTCAGATTCCTTAAGCGGGGAGAATGGGTCTTGACTTGAGTGTTCTGTTGACTGAGGAGAAGACTTTAGACTCTAGTGTTATCTGATTATATTACTTCACAAAATGTAGAAGTAGGTAAGCCATGGCCCTTCACAGCAGAGGAAGAGTTGAAGTGGGAGGGAGGGCAGTAGCCAAAAGATAATGCAGTTTTCAAAAGTATTTAAATACGCTTTGAAGAAACAGATTGAACAGCAACACATCAACACATCAGCAACAATGAAACTTTACAAAGCCAGGAGGAAATCTGCAGTTATTTTTTATAGATCATCTCTGATTCCCTGCTATTGCTGGCAAATACTGCATAT…	chr4:71386300-71389300_Arthur1B_DNA_hAT-Tip100	chr4	71389300	-	0	1	0	0	chr4:71386300-71389300_Arthur1B_DNA_hAT-Tip100	chr4	71389300	-	0	1	0	0	chr4:71386300-71389300_Arthur1B_DNA_hAT-Tip100	chr4	71389300	-	0	1	0	0	chr4:71386300-71389300_Arthur1B_DNA_hAT-Tip100	chr4	71389300	-	0	1	0	0	chr4:71386300-71389300_Arthur1B_DNA_hAT-Tip100	chr4	71389301	-	1	1	0	0
chr4:71389300-71392300_Arthur1B_DNA_hAT-Tip100	chr4	71389300	+	RMSK	AAAATTAAGTACTGAAATAAATATTTATAATGTGATAAGAAATAACAGTAAATCACAAATTTTCTTAAGCTGATAAGTACCGTAAGCTTGAGACATTGCTAGGGCACCTCCCAGGGCCACAAAGGGAGCAATGCTAGTGAGAGGCCCCGAGGCTTCATCTTTATTTACCTTCATGGTAAACCCACCTCTGACAGGACTGTCAATT	chr4:71389300-71392300_Arthur1B_DNA_hAT-Tip100	chr4	71389300	+	0	1	0	0	chr4:71389300-71392300_Arthur1B_DNA_hAT-Tip100	chr4	71389300	+	0	1	0	0	chr4:71389300-71392300_Arthur1B_DNA_hAT-Tip100	chr4	71389301	+	1	1	0	0	chr4:71389300-71392300_Arthur1B_DNA_hAT-Tip100	chr4	71389300	+	0	1	0	0	chr4:71389300-71392300_Arthur1B_DNA_hAT-Tip100	chr4	71389301	+	1	1	0	0
chr4:74615854-74618854	chr4	74618854	-	Observed	ATAGTGGAATCATATCACAACATGATTAAAATGTAAGGTAAACTATCCCCTATGAAATACAATT	chr4:74615854-74618854	chr4	74618854	-	0	1	0	0	chr4:74615854-74618854	chr4	74618854	-	0	1	0	0	chr4:74615854-74618854	chr4	74618854	-	0	1	0	0	chr4:74615854-74618854	chr4	74618854	-	0	1	0	0	chr4:74615854-74618854	chr4	74618855	-	1	1	0	0
chr4:90920836-90923836_LFSINE_Vert_SINE	chr4	90920836	+	RMSK	CTTGTGACTCTGAAAAGGTTATTGGAAGGAGTGCCAATTATGTTGGTGCTTTTGAAATATGGCCAAATCCTCTAGGAGGTGGACTCAAGCTGCCAATACCTAATCTCATAAAGGTCACTCAAAAGTTCAAATGAAATTGCTTTTAGTTACTATAAAACTTACCTGAGTTGAAATGATTTTACTAAAGGAAAAATATTTCCACCTGCTCTTACCAGTCCTTTCTTCTTAGAGTTTAATCATTAGCCATAAGTTTCTCAAGAAAGAGGAATT	chr4:90920836-90923836_LFSINE_Vert_SINE	chr4	90920836	+	0	1	0	0	chr4:90920836-90923836_LFSINE_Vert_SINE	chr4	90920836	+	0	1	0	0	chr4:90920836-90923836_LFSINE_Vert_SINE	chr4	90920837	+	1	1	0	0	chr4:90920836-90923836_LFSINE_Vert_SINE	chr4	90920836	+	0	1	0	0	chr4:90920836-90923836_LFSINE_Vert_SINE	chr4	90920837	+	1	1	0	0
chr4:90917836-90920836_LFSINE_Vert_SINE	chr4	90920836	-	RMSK	GTGAAGTGGAAACAGAGACCAGCCCAAACATTCAGAACGGTCTTTGTTGGACAAGGTTAAAGACTTTGTTTGCTTGTTTGTTTTTTTTGTTTCGTCTTTGTGTGTGTGTGTGTGTGTGTGTGTGTGTGTGTGTGTGTGTTTCCCACAATGGGGAACTTTACCCATAATT	chr4:90917836-90920836_LFSINE_Vert_SINE	chr4	90920836	-	0	1	0	0	chr4:90917836-90920836_LFSINE_Vert_SINE	chr4	90920836	-	0	1	0	0	chr4:90917836-90920836_LFSINE_Vert_SINE	chr4	90920836	-	0	1	0	0	NULL	NULL	NULL	NULL		0	0	1	chr4:90917836-90920836_LFSINE_Vert_SINE	chr4	90920837	-	1	1	0	0
chr4:99190526-99193526_HSMAR1_DNA_TcMar-Mariner	chr4	99193526	-	RMSK	CAACCAGCAGGATGCAGAAAATGCTTTCCAAGTGTTTGATAAATCCCGAAGCATGGATTTTAATGCTACAGGAATAAACTTACTTCCCATTGGCAAAAATGTGTTGATTTTAATGTTCCTATTTTGATTAATAAAGATGTGTTTGCGCCTAGTAATAATTATTTAAAATGCAGAGTCTGAAACCACAATTACTTACACACTAACCCAATATGTAGTATCTTTGATTCCGCCTCATGGCCTACAAAGCCTGAAATATTTATCATCTGGTCCTTTATGGAAAAAGCTTGTCAGCCTATGCTTGATGGTGGTGCTGTTCCCAGTGTGGCATCACCTGGGAAGGTCTTGACAATGCAAATTCTCAGCCCACCCCACATCTATTGAACCAGAACTTCTGAAGGT…	chr4:99190526-99193526_HSMAR1_DNA_TcMar-Mariner	chr4	99193526	-	0	1	0	0	chr4:99190526-99193526_HSMAR1_DNA_TcMar-Mariner	chr4	99193526	-	0	1	0	0	chr4:99190526-99193526_HSMAR1_DNA_TcMar-Mariner	chr4	99193526	-	0	1	0	0	chr4:99190526-99193526_HSMAR1_DNA_TcMar-Mariner	chr4	99193526	-	0	1	0	0	chr4:99190526-99193526_HSMAR1_DNA_TcMar-Mariner	chr4	99193527	-	1	1	0	0
chr4:110718782-110721782	chr4	110718782	+	Random	ATACAATGGAAGAAATATTTGCAAACTATACATCTGGTAAGAAGTTAATATCTATCTAAAATACATAGGGAATTCCTACAAATCAAAAGCCAAGAACCAAATAGTCTACTTTAAAAAGTGGACAAAGGAGCTGAATAGACATTTCTTCAAATAAGATATGTAAATGGTCAATAGGTACTTGAAAAGGTGTTTAATATCACTAACCATTAGGGAAATTTAAATCAAAATCACACACCAGTTAGGATGGTTATTGTCAAAATAACCAAAGGTAACAAATGTAGCTGAGGATATGCAGAAAGGGAAATTCTTCTACAGTTGTGGAAGAATTGATAAAGAAAATGTGGTATATACATGCAATGAAATATTATTTGGCCTTAAAAAAGAAGGAAATCCTGCCAT…	chr4:110718782-110721782	chr4	110718782	+	0	1	0	0	chr4:110718782-110721782	chr4	110718782	+	0	1	0	0	NULL	NULL	NULL	NULL		0	0	1	NULL	NULL	NULL	NULL		0	0	1	chr4:110718782-110721782	chr4	110718783	+	1	1	0	0
chr4:114413925-114416925_X3_LINE_LINE	chr4	114416925	-	RMSK	TTCTATGGCTATGAGACTGTGTGTGGAGACTTCATCCTTCTTGAATT	chr4:114413925-114416925_X3_LINE_LINE	chr4	114416925	-	0	1	0	0	chr4:114413925-114416925_X3_LINE_LINE	chr4	114416925	-	0	1	0	0	chr4:114413925-114416925_X3_LINE_LINE	chr4	114416925	-	0	1	0	0	chr4:114413925-114416925_X3_LINE_LINE	chr4	114416925	-	0	1	0	0	chr4:114413925-114416925_X3_LINE_LINE	chr4	114416926	-	1	1	0	0
chr4:114416925-114419925_X3_LINE_LINE	chr4	114416925	+	RMSK	TCTGCTTGTTGTAAAGGGCTCCACTTTCCTAGATGTGTAAGAAGGATGAAATGCAGCAAGAGATCCAAGCTCGTGGTGAATGGTGAGCTGAAGTGAGATACTGGAAACAGGATGGTGACAGAAATGACACAAGGGCATACAGGAGCCCAACTTCAACAGGTGCTGCACAAGAATGCTGGGAAACATAAGCAGATGGACCATATGGACATGTACCCATCAGGAGGAAGTGGGTGACTCTGAACAATGGTGCTGGATGGGTTATGAGGCGGAGAGGCATTGCGGCATACAGCGACAGGTCCTGCAAACTGTGGCTACAGCCACAAACCAAAGGACGGTCTTCACATGTATACAGTGTGGAAAGAACTACTGCTACACATCACTGACTCTAGGCACACCCAC…	chr4:114416925-114419925_X3_LINE_LINE	chr4	114416925	+	0	1	0	0	chr4:114416925-114419925_X3_LINE_LINE	chr4	114416925	+	0	1	0	0	chr4:114416925-114419925_X3_LINE_LINE	chr4	114416926	+	1	1	0	0	chr4:114416925-114419925_X3_LINE_LINE	chr4	114416925	+	0	1	0	0	chr4:114416925-114419925_X3_LINE_LINE	chr4	114416926	+	1	1	0	0
chr4:127211303-127214303_AT_rich_Low	chr4	127211303	+	RMSK	GATATGGTGGTGTCAATAATTATAACAAATTTATCCATAAAAATATTTAAATTTTTATTTCTATTTATTGAAACTAATT	chr4:127211303-127214303_AT_rich_Low	chr4	127211303	+	0	1	0	0	chr4:127211303-127214303_AT_rich_Low	chr4	127211303	+	0	1	0	0	chr4:127211303-127214303_AT_rich_Low	chr4	127211304	+	1	1	0	0	NULL	NULL	NULL	NULL		0	0	1	chr4:127211303-127214303_AT_rich_Low	chr4	127211304	+	1	1	0	0
chr4:135896742-135899742_L2a_LINE_L2	chr4	135899742	-	RMSK	CATTTATCAATTTAGTAAATAAATAGCATATGTCCAAGACAAAACTAGAGCCAGAGATATGATAGCACATAAACTATCTACCTTCATGAAGATTATATTCAAGTGGAAGAGATAGCAAATATCAAGGAATCCAATATAATAGCATGTCAGGTATAAGTTTGAAGAAGGAAAATAAAGGTGGTAAAAGTAGACATTTATGAAGTGACATTTAAGCTGACACCCGAAGTGAGGGAGCTAGGTATGCAGCTACCTAGGGAAAGCGGACAATT	chr4:135896742-135899742_L2a_LINE_L2	chr4	135899742	-	0	1	0	0	chr4:135896742-135899742_L2a_LINE_L2	chr4	135899742	-	0	1	0	0	chr4:135896742-135899742_L2a_LINE_L2	chr4	135899742	-	0	1	0	0	NULL	NULL	NULL	NULL		0	0	1	chr4:135896742-135899742_L2a_LINE_L2	chr4	135899743	-	1	1	0	0
chr4:135899742-135902742_L2a_LINE_L2	chr4	135899742	+	RMSK	AAAGAATAATAAATACATGTAATAAATATTTTCTAACCCTTTCTCTTATAGGTTAAAATT	chr4:135899742-135902742_L2a_LINE_L2	chr4	135899742	+	0	1	0	0	chr4:135899742-135902742_L2a_LINE_L2	chr4	135899742	+	0	1	0	0	chr4:135899742-135902742_L2a_LINE_L2	chr4	135899743	+	1	1	0	0	NULL	NULL	NULL	NULL		0	0	1	chr4:135899742-135902742_L2a_LINE_L2	chr4	135899743	+	1	1	0	0
chr4:160221182-160224182	chr4	160224182	-	Random	AGGCATACAAAGGGGAGATTTAAACATAAACTTAATAGGGGCATATAATT	chr4:160221182-160224182	chr4	160224182	-	0	1	0	0	chr4:160221182-160224182	chr4	160224182	-	0	1	0	0	chr4:160221182-160224182	chr4	160224182	-	0	1	0	0	chr4:160221182-160224182	chr4	160224182	-	0	1	0	0	chr4:160221182-160224182	chr4	160224185	-	3	1	0	0
chr4:160224182-160227182	chr4	160224182	+	Random	TGTATCCAATAAAGTTATTATTTCTAAACAGATTGTATGTAAATATTGTTAAATATAATT	chr4:160224182-160227182	chr4	160224182	+	0	1	0	0	chr4:160224182-160227182	chr4	160224182	+	0	1	0	0	chr4:160224182-160227182	chr4	160224183	+	1	1	0	0	chr4:160224182-160227182	chr4	160224182	+	0	1	0	0	chr4:160224182-160227182	chr4	160224183	+	1	1	0	0
chr4:177659254-177662254	chr4	177662254	-	Random	CCATGTGGCAACAAACAATACATAAGAGATATTGGACAATGAACAATT	chr4:177659254-177662254	chr4	177662254	-	0	1	0	0	chr4:177659254-177662254	chr4	177662254	-	0	1	0	0	chr4:177659254-177662254	chr4	177662254	-	0	1	0	0	NULL	NULL	NULL	NULL		0	0	1	chr4:177659254-177662254	chr4	177662255	-	1	1	0	0
chr4:177662254-177665254	chr4	177662254	+	Random	AAGAGTCCAGGTATTTATTTTTAAACCAAATGCTCCATTTTGGTAGGCTTTCTTAGTAGATCGGAAAGTTATACAACACAGGGAAGATTATGTTTGTTACATTTAAATCCTAACATTGCAGCATGGAAACATTTTTAGTGTACGGAACAGGAAAAAAATGTTTGTGCTAATT	chr4:177662254-177665254	chr4	177662254	+	0	1	0	0	chr4:177662254-177665254	chr4	177662254	+	0	1	0	0	chr4:177662254-177665254	chr4	177662255	+	1	1	0	0	chr4:177662254-177665254	chr4	177662254	+	0	1	0	0	chr4:177662254-177665254	chr4	177662255	+	1	1	0	0
chr3:6293218-6296218_L2b_LINE_L2	chr3	6293218	+	RMSK	GGCAGTATCAGGTATTTATTAATT	chr3:6293218-6296218_L2b_LINE_L2	chr3	6293218	+	0	1	0	0	NULL	NULL	NULL	NULL		0	0	1	chr3:6293218-6296218_L2b_LINE_L2	chr3	6293219	+	1	1	0	0	NULL	NULL	NULL	NULL		0	0	1	NULL	NULL	NULL	NULL		0	0	1
chr3:16500187-16503187_Mam_R4_LINE	chr3	16500187	+	RMSK	ACTAAAAACTCAGATCCACAAAACAGCAAGAAGCCAAATAATT	NULL	NULL	NULL	NULL		0	0	1	NULL	NULL	NULL	NULL		0	0	1	chr3:16500187-16503187_Mam_R4_LINE	chr3	16500188	+	1	1	0	0	NULL	NULL	NULL	NULL		0	0	1	chr3:16500187-16503187_Mam_R4_LINE	chr3	16500188	+	1	1	0	0
chr3:19993674-19996674	chr3	19996674	-	Observed	CTGCTTGCTATTTCACTGCATATTCTAACCACTGAGGATTAATT	chr3:19993674-19996674	chr3	19996674	-	0	1	0	0	chr3:19993674-19996674	chr3	19996674	-	0	1	0	0	chr3:19993674-19996674	chr3	19996674	-	0	1	0	0	NULL	NULL	NULL	NULL		0	0	1	chr3:19993674-19996674	chr3	19996675	-	1	1	0	0
chr3:19996674-19999674	chr3	19996674	+	Observed	ACAATCCTTTTTTTCTCTTCTGAGAAAAGTGCTTCATACCACAGTTACAATT	chr3:19996674-19999674	chr3	19996674	+	0	1	0	0	chr3:19996674-19999674	chr3	19996674	+	0	1	0	0	chr3:19996674-19999674	chr3	19996726	-	52	0	1	0	chr3:19996674-19999674	chr3	19996674	+	0	1	0	0	chr3:19996674-19999674	chr3	19996675	+	1	1	0	0
chr3:30202523-30205523_MLT1K_LTR_ERVL-MaLR	chr3	30205523	-	RMSK	ATGAAACCAGCCTCTGGAACACTGCTTAGGGCTCTCTTTCTTATCTCTTGTCTCTGCCTTCCTCTGTGTTGGATTCATCTCTTCTATTGCTAATCAGCTTTTTCCAGGTCACATGGTGCAAGGTGCATGGTTTCTGGAGGTGTCTAAATT	chr3:30202523-30205523_MLT1K_LTR_ERVL-MaLR	chr3	30205523	-	0	1	0	0	chr3:30202523-30205523_MLT1K_LTR_ERVL-MaLR	chr3	30205523	-	0	1	0	0	chr3:30202523-30205523_MLT1K_LTR_ERVL-MaLR	chr3	30205523	-	0	1	0	0	NULL	NULL	NULL	NULL		0	0	1	chr3:30202523-30205523_MLT1K_LTR_ERVL-MaLR	chr3	30205524	-	1	1	0	0
chr3:30205523-30208523_MLT1K_LTR_ERVL-MaLR	chr3	30205523	+	RMSK	TGGTTTCTAAGGGAACTATATCCATGTTCTTGTTGCAGCTTGATTCCATGAATCAAAGTATTCCCCTTTCTGGGACAGGAGGAAGGACATAATTGGTTCAAGTTAGGTTTCTGTCACTCACAACAAAAGACCAAAATGTACTGAAACAGAAACAAAACAAAAAAAAAATT	chr3:30205523-30208523_MLT1K_LTR_ERVL-MaLR	chr3	30205523	+	0	1	0	0	chr3:30205523-30208523_MLT1K_LTR_ERVL-MaLR	chr3	30205523	+	0	1	0	0	chr3:30205523-30208523_MLT1K_LTR_ERVL-MaLR	chr3	30205524	+	1	1	0	0	NULL	NULL	NULL	NULL		0	0	1	chr3:30205523-30208523_MLT1K_LTR_ERVL-MaLR	chr3	30205524	+	1	1	0	0
chr3:48683429-48686429	chr3	48686429	-	Random	TTTCTCCCTGTGAAGCTTTAGAGGAAGGCCTAAGGGACCACAGAGCAACCATCTCCTTGTCTTGGCAGCTGGATGGCCTAGAGCTGAACAAGACGGCACTGGATACCATGGAGGCCAAGAAGCTGGCTCAGCGGCTACGGGAGGTGACTGGCCACACTGACCACTATTTTAGCCAAGATGTTCGAGTCACTGCCCGCCTGCTGGCCCACCTGCTGGCCTTCGAGAGCCATCAGCAGGGCTTCGGGCTGACAGCCACACAGGATGCCCACTTCAATGAGGTGGGGCTGTGCCCTATGTTCTCAGTGCCTTGGCCCCCCAGCTCCCAGCCTCCTGCCCCTGGATCCCCAGCTCAGGCTCCTGCTGTTCTCTTGGGAAGTGAAGGTCCTGGGCTCTCCCTCT…	chr3:48683429-48686429	chr3	48686429	-	0	1	0	0	chr3:48683429-48686429	chr3	48686429	-	0	1	0	0	chr3:48683429-48686429	chr3	48686429	-	0	1	0	0	chr3:48683429-48686429	chr3	48686429	-	0	1	0	0	chr3:48683429-48686429	chr3	48686430	-	1	1	0	0
chr3:48686429-48689429	chr3	48686429	+	Random	GCCTTGCCAGATTAAAGGGCAACCAGGAAAGGCTCAGGAGTTCAAGGGCTAGGGTGTGGTATCTGGGGCCCACCACAGGCCAAGGAAGGTCTTAGGTTGCAGGAAAAGGTCTGGGCAGTCTCACCAGCAGACTGAGCTCTCGAAAGGCAGGGGAGGTACAGTTGAAGAGGTCGGGCTCCAGCCAACCCTGGGCCTCATCACACAGCCGCACAGCAGCACCTGGAGGCAGGCAACCCCTGGTCAGGCCTGGGGCCTGGATACCTTTGCTGAGGAGATAACCGCAGCACCCTCTCCTATGCTGGGGGAATCCCTGAGGCAGAAGTCAGAGTCATGAGCATCTATAGCTGCACCCCTGGAGGTAGCGGCCCAAGCCCAGGTAGGCCCCAGCTGCTTGTCAGG…	chr3:48686429-48689429	chr3	48686429	+	0	1	0	0	chr3:48686429-48689429	chr3	48686429	+	0	1	0	0	chr3:48686429-48689429	chr3	48686430	+	1	1	0	0	chr3:48686429-48689429	chr3	48686429	+	0	1	0	0	chr3:48686429-48689429	chr3	48686429	+	0	1	0	0
chr3:87259900-87262900	chr3	87262900	-	Random	TACAAGAAAAATAAACAACACAAATAAGTAAGTTAAACCACCCTGATTTAGTGTTAGGAAAGTCAGAAGGAAACAGAATTTCAAGGATGAGTAGTCAAAACTGTTAAATATCATACAGAATGTATAAAAAATATGAAATGGAGAAAAAGACATTTTATTTTGTAATTATAACCGATGACCTTCAGAAATGCAGCTTCATTAATATAGGGACAGGAAGTCAAAATGCATGGAATTAAAGACCAACTCATGGTGGGAAAGGAAGTGGAGGCAGCAAGGATCAAATACACTTCAAAAGTTTCAGAGTAAAATGAAAGGAAGTAGATAGTTTCCAAGACACTTGAAATGAAATATAACCTCACCATTGTGCCTTATGATGTCTGGTGGTGTGTATAGCTCCAG…	chr3:87259900-87262900	chr3	87262900	-	0	1	0	0	chr3:87259900-87262900	chr3	87262900	-	0	1	0	0	chr3:87259900-87262900	chr3	87262900	-	0	1	0	0	chr3:87259900-87262900	chr3	87262900	-	0	1	0	0	chr3:87259900-87262900	chr3	87262901	-	1	1	0	0
chr3:124116814-124119814_MamSINE1_SINE_tRNA	chr3	124119814	-	RMSK	ACTTCCAGGTCACAGCTATCTTTTCAAATAAAACTTAATCCAAACCCTCAGATTGTTTCCTCCCCCTTAAGCATGTTTTGAAGCAGACCTGGAATGACAGGAGAGTAAATAAGAAGTACAACAGCAAAACCACCACACCTGCTAACATAATT	chr3:124116814-124119814_MamSINE1_SINE_tRNA	chr3	124119814	-	0	1	0	0	chr3:124116814-124119814_MamSINE1_SINE_tRNA	chr3	124119814	-	0	1	0	0	chr3:124116814-124119814_MamSINE1_SINE_tRNA	chr3	124119814	-	0	1	0	0	chr3:124116814-124119814_MamSINE1_SINE_tRNA	chr3	124119814	-	0	1	0	0	chr3:124116814-124119814_MamSINE1_SINE_tRNA	chr3	124119815	-	1	1	0	0
chr3:124119814-124122814_MamSINE1_SINE_tRNA	chr3	124119814	+	RMSK	CAGGGTTGCTGGTTCAGCGCTGGAATGGGTCAGTTAGCTTCACTTTGACATCGACTACACCCCTCACATCAGCTGGGGGCATCGCAAGTGTGTCTTTACTAGCATCGATTGTAGGCAAATCAAGTTCCACTCCTAAAAAACAATCCAAAGCATATGGAGAAAATATCCTTTAAAAAATGTGGGTTTAAATCACATGCATTAAAATT	chr3:124119814-124122814_MamSINE1_SINE_tRNA	chr3	124119814	+	0	1	0	0	chr3:124119814-124122814_MamSINE1_SINE_tRNA	chr3	124119814	+	0	1	0	0	chr3:124119814-124122814_MamSINE1_SINE_tRNA	chr3	124119815	+	1	1	0	0	chr3:124119814-124122814_MamSINE1_SINE_tRNA	chr3	124119814	+	0	1	0	0	chr3:124119814-124122814_MamSINE1_SINE_tRNA	chr3	124119815	+	1	1	0	0
chr3:125533382-125536382	chr3	125533382	+	Random	CTGGAAGCAGCAGTCTGGCCTGGGCTTGTTCTTTTGGTGATAGCAGGAGTGAGTGAGCACAAATGAATGCACACTTTCCAAGTTTTTGGTCATGTAGATTAATATTCCAGTGGCCAAAGCTAGACATGTGACTAAATGCAACATTAGGGGCTGGAGAAATATACTCCAATTCTTCAGTGGGAGGAGCTGCAGAGACAAATGGCAGAGTCTTGGTTACAGGGAGGACATGGATCCATTAATGTACCTTAATCAACGGCAACACTCTAACCACCAATACAATT	NULL	NULL	NULL	NULL		0	0	1	chr3:125533382-125536382	chr3	125533382	+	0	1	0	0	chr3:125533382-125536382	chr3	125533383	+	1	1	0	0	chr3:125533382-125536382	chr3	125533382	+	0	1	0	0	chr3:125533382-125536382	chr3	125533383	+	1	1	0	0
chr3:128514120-128517120_MER53_DNA_hAT	chr3	128517120	-	RMSK	GCAAGTCGTATCTGAGATACACTAGAAGTATACTAAAAAAGTATTCACTATTGATCTGAAATTCAAATTTAACTGAGTATCAGCCAATT	chr3:128514120-128517120_MER53_DNA_hAT	chr3	128517120	-	0	1	0	0	chr3:128514120-128517120_MER53_DNA_hAT	chr3	128517120	-	0	1	0	0	chr3:128514120-128517120_MER53_DNA_hAT	chr3	128517120	-	0	1	0	0	chr3:128514120-128517120_MER53_DNA_hAT	chr3	128517120	-	0	1	0	0	chr3:128514120-128517120_MER53_DNA_hAT	chr3	128517121	-	1	1	0	0
chr3:128517120-128520120_MER53_DNA_hAT	chr3	128517120	+	RMSK	TAAGACACACTAAAAAATTCTTCTTAAAAAAAAACTCAGATTTATCCTTTCTTGTTTTTTGTTGTTTTTGGTTTTGTTGTTTGCTAAATTTGGCAACCTGCAGGTCTCTGTCTTGTGCCTCTCTTGACATCCTTGCCCAGTGCTTTAGGTAAACATCTTTGTCTCACCTCAGTAGTGAGACATAAACTTTATTTTTCTGACTTCCTATTTCATACGTAACTTCAAGAGTTGTGTGTCTATTGAGCCAATCTTTTTTTTATGTATCAGCTTATTAATCTTTCAAGGGTTCCCTTTCAACAGTTAGGATAAGATACAGATTCTTTCATATGACTTGTTGAAAAGCCTTCACATTCTGGCTATAAACTATTATTCCCTTTTTTTCCCCCATTGAGTCATTTT…	NULL	NULL	NULL	NULL		0	0	1	chr3:128517120-128520120_MER53_DNA_hAT	chr3	128517120	+	0	1	0	0	chr3:128517120-128520120_MER53_DNA_hAT	chr3	128517900	-	780	0	1	0	NULL	NULL	NULL	NULL		0	0	1	chr3:128517120-128520120_MER53_DNA_hAT	chr3	128517121	+	1	1	0	0
chr3:137919623-137922623	chr3	137922623	-	Random	TGGAAAAGTATTATGTGGAAGCAGTTTTCCTTTTATTAAGGTGACTATCTGTGATAGGCCCCAATGATCCCCACCTCCTGATATTCACGCCCTCGTGCAATCCCTCACCTTGAGTGAGGACTGGATCAAGTAAGTAGGTTCTAGCAAATGGAATGCAGCAGAGGTAATAAGATGCCATTTCAGAAACTTCCAAGTTCTCCCTGCCCCCTCCCTTTTTCTCTAACAGAAACTAGTTGTCAGGCTGTGGAGCTGCCCCGTGGAGAGGCCCACATGGCATGGAACTAAAACCTGCCAACAACCACATGAGTGAGCTTAGAACTGAATTCTCCCTGAACTGAGCCTTCAGATGACACTGTGACTCCTGCTGACACCCTCACTGCAACCACATAAGAGATCTTG…	chr3:137919623-137922623	chr3	137922623	-	0	1	0	0	chr3:137919623-137922623	chr3	137922623	-	0	1	0	0	chr3:137919623-137922623	chr3	137922623	-	0	1	0	0	chr3:137919623-137922623	chr3	137922623	-	0	1	0	0	chr3:137919623-137922623	chr3	137922624	-	1	1	0	0
chr3:137922623-137925623	chr3	137922623	+	Random	CAATGGAATACAACTCATTACCTGTTGCTGTTTTTGTTTTCCTGAATAAATT	chr3:137922623-137925623	chr3	137922623	+	0	1	0	0	chr3:137922623-137925623	chr3	137922623	+	0	1	0	0	chr3:137922623-137925623	chr3	137922624	+	1	1	0	0	chr3:137922623-137925623	chr3	137922623	+	0	1	0	0	chr3:137922623-137925623	chr3	137922622	+	1	1	0	0
chr3:139620930-139623930_MamSINE1_SINE_tRNA	chr3	139623930	-	RMSK	AATGCGTTTGGAAAAGCCACAAGGGTTCCCAGAAAGTGTGGCTGTTCAGAAACCTCAAGAATT	chr3:139620930-139623930_MamSINE1_SINE_tRNA	chr3	139623930	-	0	1	0	0	chr3:139620930-139623930_MamSINE1_SINE_tRNA	chr3	139623930	-	0	1	0	0	chr3:139620930-139623930_MamSINE1_SINE_tRNA	chr3	139623930	-	0	1	0	0	chr3:139620930-139623930_MamSINE1_SINE_tRNA	chr3	139623930	-	0	1	0	0	chr3:139620930-139623930_MamSINE1_SINE_tRNA	chr3	139623931	-	1	1	0	0
chr3:143346871-143349871_Plat_L3_LINE	chr3	143349871	-	RMSK	TGAAATCATGGGACCGATTGCAGGCTTGTCAAATTTGCAATTGATATGAATCTGAGAGGTATAGCAAGTATACTAAATAAAATATCAAGATTCCCAAAATATAGCAACGAGCTGGAAAAAGACTTCTTGTGTATTTAAGGTTAGTTTGACATAACTAGTCTCTGAATTATTAATTATATTTTAATCATCCTACCAGATTTTGTTTTAAGCTATTAACTGATAAATAATCTTAGGTAACAGCATTTCCAAAGAAATATACTGTAAGCAAAGTCTATCATATTCAGAAAATACATTGGAATATGAATTTATTTTTTAAATTTTTTCAAATGATCAAACTCAAAAGGGAGCTATAAATCAGAATT	chr3:143346871-143349871_Plat_L3_LINE	chr3	143349871	-	0	1	0	0	chr3:143346871-143349871_Plat_L3_LINE	chr3	143349871	-	0	1	0	0	chr3:143346871-143349871_Plat_L3_LINE	chr3	143349871	-	0	1	0	0	NULL	NULL	NULL	NULL		0	0	1	chr3:143346871-143349871_Plat_L3_LINE	chr3	143349872	-	1	1	0	0
chr3:143349871-143352871_Plat_L3_LINE	chr3	143349871	+	RMSK	GTCACTGATAAAAATATTAAACAGGATAAGTCCTTAAATAGAGCTCTCTGCAAAGCTACTAGAAATACTGGATTTTATTGCTAAATAAATCAATACCCAATT	chr3:143349871-143352871_Plat_L3_LINE	chr3	143349871	+	0	1	0	0	chr3:143349871-143352871_Plat_L3_LINE	chr3	143349871	+	0	1	0	0	chr3:143349871-143352871_Plat_L3_LINE	chr3	143349872	+	1	1	0	0	NULL	NULL	NULL	NULL		0	0	1	chr3:143349871-143352871_Plat_L3_LINE	chr3	143349872	+	1	1	0	0
chr3:153548072-153551072	chr3	153548072	+	Random	TTTGGACTTCATAGACCCTAACTAGCAATCACAATAAAAATT	chr3:153548072-153551072	chr3	153548072	+	0	1	0	0	chr3:153548072-153551072	chr3	153548072	+	0	1	0	0	chr3:153548072-153551072	chr3	153548073	+	1	1	0	0	NULL	NULL	NULL	NULL		0	0	1	chr3:153548072-153551072	chr3	153548073	+	1	1	0	0
chr3:153545072-153548072	chr3	153548072	-	Random	AATATGTATGCAACTGTATAAGAAGTTGTTGTTTTACAGGACAACAAAAGGAATAATGGGCCTAAACTCATACTATGGAAATT	chr3:153545072-153548072	chr3	153548072	-	0	1	0	0	chr3:153545072-153548072	chr3	153548072	-	0	1	0	0	chr3:153545072-153548072	chr3	153548072	-	0	1	0	0	chr3:153545072-153548072	chr3	153548072	-	0	1	0	0	chr3:153545072-153548072	chr3	153548074	-	2	1	0	0
chr3:164840528-164843528_HY1_scRNA_scRNA	chr3	164840528	+	RMSK	AGGTGGAAAAGCACAGAACAAAAAATTTGACATGAAACTGACTGAACAATCAATTGAGATAACTCACTACCTTTGGACCAGACTTTTTTCTATTTTTAATTTTATTTTTACCTTTAAAACTTTTTGTTTGAAAGCTGAAACACAAACCTACACATTGTTCTATGCCTACACATGCTCAGAATCATCAATTTCATTGTCTTCTACCTCTACATCTTGTCCCACTGGAAGGTCTATAAGGGCAATAACACCCATGGAGCCGTCATCTCCTATGATAACAGTGCCTTCTTCTGGAATACTTATTAAAGGACCTACCTGAGGCTCTTCTTGAGGAAGTTTCACTCTTTTCAGAAACATCTTCGTTGTTTACTTGGTTTGTTTCTCTTTTTCATTATAGCTTTG…	chr3:164840528-164843528_HY1_scRNA_scRNA	chr3	164840528	+	0	1	0	0	chr3:164840528-164843528_HY1_scRNA_scRNA	chr3	164840528	+	0	1	0	0	chr3:164840528-164843528_HY1_scRNA_scRNA	chr3	164841980	-	1452	0	1	0	chr3:164840528-164843528_HY1_scRNA_scRNA	chr3	164840528	+	0	1	0	0	chr3:164840528-164843528_HY1_scRNA_scRNA	chr3	164840529	+	1	1	0	0
chr3:164837528-164840528_HY1_scRNA_scRNA	chr3	164840528	-	RMSK	TCTCACTACAGCACTTGAAAAAATT	chr3:164837528-164840528_HY1_scRNA_scRNA	chr3	164840528	-	0	1	0	0	NULL	NULL	NULL	NULL		0	0	1	chr3:164837528-164840528_HY1_scRNA_scRNA	chr3	164840528	-	0	1	0	0	NULL	NULL	NULL	NULL		0	0	1	NULL	NULL	NULL	NULL		0	0	1
chr3:166639622-166642622_MER75_DNA_PiggyBac	chr3	166639622	+	RMSK	GATGATTCAAACAATTCTGATGTTAGTTCTGTTTAGAAATAACACCAATAACAGTTTTTATATTTTATTTTCACATTGAAAATTGGTCAGATTTGCTTTAGCTTCATAGAGCATGTTTATGTAAAATTAAATGCGCACAGGCAGCAAGCTGCACGTTTTTTCTAAATAGGAAAAGAGTTCAGTTTTAATT	chr3:166639622-166642622_MER75_DNA_PiggyBac	chr3	166639622	+	0	1	0	0	chr3:166639622-166642622_MER75_DNA_PiggyBac	chr3	166639622	+	0	1	0	0	chr3:166639622-166642622_MER75_DNA_PiggyBac	chr3	166639623	+	1	1	0	0	NULL	NULL	NULL	NULL		0	0	1	chr3:166639622-166642622_MER75_DNA_PiggyBac	chr3	166639623	+	1	1	0	0
chr3:166636622-166639622_MER75_DNA_PiggyBac	chr3	166639622	-	RMSK	AGAATTGTCTAATGGATTCTGATTTTTTGGAAAATTGGATTCAAATGAATCTTTGGGTAACAACTGCTCAAGAATGGTGTTAATATCACATATAGAAATGCTGTTTTATAGGATTTGACATTTTCATCAATTGAGAATTACTATATTTTGCAAACAGAAATACCACTACTAAAAAACAGAATGCTGTAAATAGAATGATGTCTTTTGTTTCTAAAGTCAATATTCGAGAGCAATCCAAAAATAATAAAAGTGAGATATTTTGTGGTACACTTATCTCAGGGTAAATGCTGCAGCTGCAAGTGCTGCCAGTGTGTATTTTCAGGGAAAACAGGGAAAGGATTAACGTGGGAAAATGGGGAAAAAGGTAACAGGTTAAGCATTCTCATAGTGTTAAAACTA…	chr3:166636622-166639622_MER75_DNA_PiggyBac	chr3	166639622	-	0	1	0	0	chr3:166636622-166639622_MER75_DNA_PiggyBac	chr3	166639622	-	0	1	0	0	chr3:166636622-166639622_MER75_DNA_PiggyBac	chr3	166639622	-	0	1	0	0	NULL	NULL	NULL	NULL		0	0	1	chr3:166636622-166639622_MER75_DNA_PiggyBac	chr3	166639623	-	1	1	0	0
chr3:188166989-188169989_L3b_LINE_CR1	chr3	188169989	-	RMSK	TTAACGACACATTTCTTGATGGGAAGACTTAAAAATT	chr3:188166989-188169989_L3b_LINE_CR1	chr3	188169989	-	0	1	0	0	chr3:188166989-188169989_L3b_LINE_CR1	chr3	188169989	-	0	1	0	0	chr3:188166989-188169989_L3b_LINE_CR1	chr3	188169989	-	0	1	0	0	NULL	NULL	NULL	NULL		0	0	1	chr3:188166989-188169989_L3b_LINE_CR1	chr3	188169990	-	1	1	0	0
chr22:26368632-26371632	chr22	26371632	-	Random	AAGAGCATATGTTTTGGAGTGATCACATATGTTGGTGTCAATCTTTCCTAGCTATCTGGCCTTGGGCAAATCACTTCAACTCTTGTAAGCCTCTTTTGTTAAATGTGTAAAATAGAGATAAAAATATTTCCTTGCTCATAAGGTTGAAAGTGCAGATTTAATTAGATGGTATATCGAAAGCACTTTGCACAGTGCCTGTCACATAGTAGACATACAGTAAATGTTAATCCCCAGGCTGCCCTCTGCCTCGCTTTCAGATGCCTCTCAGACTATATGATATTAGGATGCCGGGGCTCACAGCGGCGGAACATAAAGACGTTGAAGCTACCTCCGTACACTTTTGCGATCTTCCTTTTGACGGAGTCTGAAATT	chr22:26368632-26371632	chr22	26371632	-	0	1	0	0	chr22:26368632-26371632	chr22	26371632	-	0	1	0	0	chr22:26368632-26371632	chr22	26371632	-	0	1	0	0	chr22:26368632-26371632	chr22	26371632	-	0	1	0	0	chr22:26368632-26371632	chr22	26371633	-	1	1	0	0
chr22:26371632-26374632	chr22	26371632	+	Random	AACCACAATGTCTGCATTTCTCCAATATCACCTGTACACAGATCACCCGGGGATATTGTTAAGGTGCAGATTCTGACTCAGCAGATCGGGGGCAGGGCCTGAGATTCTGCATTTCCAACCAGCAACCAGGTGATACTGATGCTTCTGGCCCAGAGACCCCACTTGGAGCAGCTGGTACTATATCATAGTTTCTCTTTATGCCAGGGCCCCCAAAGTTATGAAAGGGTGAGGTTTACACTTTTAAGATGAGGTCACACAGCAAACAGTGGTTTGTCCTAGATTCAAATTCACATCTGTCTGACTCCAGAGTCCATTTCTTTCAAAAATAAAGTCTACTGCTTACCCTTATGCCTGTAGCTTGACCCTCAGCTGGGGGTGATTTTGTCCCCCCAGGGAACA…	chr22:26371632-26374632	chr22	26371632	+	0	1	0	0	chr22:26371632-26374632	chr22	26371632	+	0	1	0	0	chr22:26371632-26374632	chr22	26371633	+	1	1	0	0	chr22:26371632-26374632	chr22	26371632	+	0	1	0	0	chr22:26371632-26374632	chr22	26371633	+	1	1	0	0
chr22:35116660-35119660_Charlie14a_DNA_hAT-Charlie	chr22	35119660	-	RMSK	CCTCACAGTGTCTGAATAAAATAAACAAAAAGTCAGAAAGCAATTCCAAGTAAAGACAAATAATTGCACTTTATAACACATGAACCCCTGACTCTCTTATCATTCCACTGATGCATAAGAGTGGTGATAGTATTCAAACTGTTAAATGGCTTAATAAGCTTGGTAAATACTGCATTATCAGATGAATT	chr22:35116660-35119660_Charlie14a_DNA_hAT-Charlie	chr22	35119660	-	0	1	0	0	chr22:35116660-35119660_Charlie14a_DNA_hAT-Charlie	chr22	35119660	-	0	1	0	0	chr22:35116660-35119660_Charlie14a_DNA_hAT-Charlie	chr22	35119660	-	0	1	0	0	NULL	NULL	NULL	NULL		0	0	1	chr22:35116660-35119660_Charlie14a_DNA_hAT-Charlie	chr22	35119661	-	1	1	0	0
chr22:35119660-35122660_Charlie14a_DNA_hAT-Charlie	chr22	35119660	+	RMSK	AACATGAGACTTCACGTGTTCTTTTTATTTCTGTCATATGTCCTTTGGGAATAAGTTGGAATCATATAAATATTTACCGTGGAATAAAATTTGAATACAATGACAAAAGTATGTTGAAATTATAAGACAATCTGCATAACAAAGATGTCACTAATGTGATCAATT	chr22:35119660-35122660_Charlie14a_DNA_hAT-Charlie	chr22	35119660	+	0	1	0	0	chr22:35119660-35122660_Charlie14a_DNA_hAT-Charlie	chr22	35119660	+	0	1	0	0	chr22:35119660-35122660_Charlie14a_DNA_hAT-Charlie	chr22	35119661	+	1	1	0	0	NULL	NULL	NULL	NULL		0	0	1	chr22:35119660-35122660_Charlie14a_DNA_hAT-Charlie	chr22	35119661	+	1	1	0	0
chr22:38895764-38898764	chr22	38898764	-	Observed	CAAACAAAGACCTGTACTTTACAAGATCGAAATAGGGAAAATT	chr22:38895764-38898764	chr22	38898764	-	0	1	0	0	chr22:38895764-38898764	chr22	38898764	-	0	1	0	0	chr22:38895764-38898764	chr22	38898764	-	0	1	0	0	NULL	NULL	NULL	NULL		0	0	1	chr22:38895764-38898764	chr22	38898765	-	1	1	0	0
chr22:38898764-38901764	chr22	38898764	+	Observed	GCATACAAACTGTATAGCATTTTCTCAGTTTCTTTACTCCTTGTAAAATATTGTACTGAATT	chr22:38898764-38901764	chr22	38898764	+	0	1	0	0	chr22:38898764-38901764	chr22	38898764	+	0	1	0	0	chr22:38898764-38901764	chr22	38898765	+	1	1	0	0	chr22:38898764-38901764	chr22	38898764	+	0	1	0	0	chr22:38898764-38901764	chr22	38898765	+	1	1	0	0
chr22:45642635-45645635_AluY_SINE_Alu	chr22	45645635	-	RMSK	GAATGGCGTGAACCTGGGAGGCGGAGCTTGCAGTGAGCTGAGATAGCGCCACTGCACTCCAGCCTGGGTGACAGAGTGAGACTCCGTCTCAAAAAAAAAAAAAAAATCTGAAAAGATTTCTATAATTTTGCCTTTGAATTTTCTTGGCTACGTGACTCTGCCTTTGCTAATCTTGGAGAAGGTACATAACCTCTGTATGCCTCGGTTTCCTCATGCATAAAACAGGAATAATGATGGCTCTTAAGTCATAGAATTCAGTGTGTTGACATATGTAAATTCATAACACCACGCCCAGCAGAGGTAAGTCCTGAATACACGTTTGCCAAATAAACTAAAATACCAGTAACTTTCAGTTTCTGATTTCTCGTCGACCATCTGGAACTCTCAGAATTCTTGCTA…	chr22:45642635-45645635_AluY_SINE_Alu	chr22	45645635	-	0	1	0	0	chr22:45642635-45645635_AluY_SINE_Alu	chr22	45645635	-	0	1	0	0	chr22:45642635-45645635_AluY_SINE_Alu	chr22	45645635	-	0	1	0	0	NULL	NULL	NULL	NULL		0	0	1	chr22:45642635-45645635_AluY_SINE_Alu	chr22	45645636	-	1	1	0	0
chr22:45645635-45648635_AluY_SINE_Alu	chr22	45645635	+	RMSK	TCCTTCCTCAGCCTCCCTAGTAGATTACAGGCGCCCGCCAACACACCCGGGTATTTTTTTTTTTTTTTTTTTTTTGTATTTTTAGTAGAGACTGGGTTTCACTGTGTTAGTCAGGATGGTCTCGATCTCCTGACCTTGTGATCCACCCGCCTTGGCCTCCCAAAGTGCTGGGATTACAGGCATGAGCCGCTGTGCCTGGCCTGAAATCTTTTCAGAATTTTTCAGGGGAAACATTTTGATAAGGGTGCATTCATGTTGCAGATGATATAGGCTGAGCCTCTGAAAGCTAGAGTGACTCAGGCCAACAAATGCCTGGAAATGGCTCTGTCCTCCAGCCCACATGGATGGTGGGGCCCACACGTGGAAGGTAACTATTGATGAAAGAAGAAAATT	chr22:45645635-45648635_AluY_SINE_Alu	chr22	45645635	+	0	1	0	0	chr22:45645635-45648635_AluY_SINE_Alu	chr22	45645635	+	0	1	0	0	chr22:45645635-45648635_AluY_SINE_Alu	chr22	45645636	+	1	1	0	0	NULL	NULL	NULL	NULL		0	0	1	chr22:45645635-45648635_AluY_SINE_Alu	chr22	45645636	+	1	1	0	0
chr22:48044717-48047717	chr22	48047717	-	Random	GGTAGATAGATGATAGAAAGATAGATGATAGGTAGATAGATGATAGATGATAGAGATGATAGGTAGATAGAAATGATAGGTAGATAGGTGATAGGTACATAGATACATAACAGAAAGAGATGACAGGTAGATGGATAACAGTTAGATGATAGATAAATGATAGATAGAGATGATAGGCAGATAGATGATAGATCGATCAATAGATAGATTAGGTGATAGACTGGATAGATGATAGATAGATAGATAGATAGATAGATAGATAGATAGATAGATAGATTAGATGATAGATTAGATAGATGATAGATAGATAGATTAGATAGATAGATAGATCGATACATAGATAGATACATAGATAGATACACAGACAGATGCATAGATACACAGATAGAGATAGATAGA…	chr22:48044717-48047717	chr22	48047717	-	0	1	0	0	chr22:48044717-48047717	chr22	48047717	-	0	1	0	0	chr22:48044717-48047717	chr22	48046927	+	790	0	1	0	NULL	NULL	NULL	NULL		0	0	1	chr22:48044717-48047717	chr22	48047718	-	1	1	0	0
chr22:48047717-48050717	chr22	48047717	+	Random	CACCTACCTATCTACCATCTATCTATTGACCTGTCATCTCTATAATT	chr22:48047717-48050717	chr22	48047717	+	0	1	0	0	chr22:48047717-48050717	chr22	48047717	+	0	1	0	0	chr22:48047717-48050717	chr22	48047718	+	1	1	0	0	NULL	NULL	NULL	NULL		0	0	1	chr22:48047717-48050717	chr22	48047718	+	1	1	0	0
chr22:50252966-50255966	chr22	50252966	+	Observed	CAAGGTGGACTAGTGGATTTTATTTATTCCATGTCATAATCTAGTAAAGCCTTTTGTTTTGTGATGCTCAAATAGCTATAAATGTGACTAGTTGGGAGCCCCTTCCAAGCTGGCCCCTGTGTCCTTTTCACTCCATACGTGGTCCTGGGAATGCATCCTTTCTGGCCCAGTGTCCCAGGCTCACGGTGATGTCTTTCCCAGGCCTGCGTCAGCTGCTTCTCCACAGCGCCTGGGTTCCTTTTAGTGCAGAAAGGCATCTGGACACCGAGGTCCAGGCCATAGACGTAGTCATTGTGCTTGTCTGTTATTGCTTAATGCCCTGTTCGCGGACACAGCTAGAAAATATGTATTTAAAACATTGTGAGTTCAGTCAATT	chr22:50252966-50255966	chr22	50252966	+	0	1	0	0	chr22:50252966-50255966	chr22	50252966	+	0	1	0	0	chr22:50252966-50255966	chr22	50252967	+	1	1	0	0	chr22:50252966-50255966	chr22	50252966	+	0	1	0	0	chr22:50252966-50255966	chr22	50252967	+	1	1	0	0
chr22:50533869-50536869	chr22	50536869	-	Observed	TAACCTAACTAAGGAGATGGAAGACACGTAAAATGACACTAATGAATGAATTAAATACCTCAATAAACAGCAAGACAACCGCGTTCATGAATTGGAAAACCTAATATTATTAAAATGACAATCTTAAGACTTAATTATTAAGATGATAATACTACTCAAAGTGATTATGTGATTATTAAGATGTTAATCTTAATAATTATTATTAAGATGTTAATCTTAATACTTAATTATTATTAAGATGACAATCTTAGACTTAATTATTAAGATGACAATACTACCCAAAGTGATCTATTACACAAATTCAGGTTGGGTGTGGTAGCTCATGCCTGTAATTCCAGCACTTTGGGAGGTTGAGGCAGGTGGATCACTTGAGGTCAGGAGTTCAAGACCAGCCTGGTC…	chr22:50533869-50536869	chr22	50536869	-	0	1	0	0	chr22:50533869-50536869	chr22	50536869	-	0	1	0	0	chr22:50533869-50536869	chr22	50536605	-	264	0	1	0	chr22:50533869-50536869	chr22	50536869	-	0	1	0	0	chr22:50533869-50536869	chr22	50536870	-	1	1	0	0
chr22:50536869-50539869	chr22	50536869	+	Observed	CTAAGTGTTCTGAGGAATTAACCTATTAACCTAACAGTGCTGTTATAAATGGAATTGTTTTCCCTTTCTTTGGATCATTTTTCTTGATTTCCTTTTTGGATTTTTCATTGCAAATGTATGGAAATCTGATTTTTGTATGTTGACTTTGTGTCCTGTGCTGGATTCATTTATTAGCTCTAACCATTTTTTGTTTCATTTACGTGTGTGGAATCTTTAGAGTTTTCCACAGATGAGATCCTACCATCTGTGAATAAAGATAATTGAAATTTGAAAGTCTTGAAGTAAGCATGGGCATCCTTGCCTGGTTCCTGATCTTAGGGGAAAGCTTTCGGCCTTTCACCATTGAGTGTGGTGTTTGTTGTGAGATTTTTGTTTATGGCCTTTCTCGTGTTGAAGAGA…	chr22:50536869-50539869	chr22	50536869	+	0	1	0	0	chr22:50536869-50539869	chr22	50536869	+	0	1	0	0	chr22:50536869-50539869	chr22	50538066	-	1197	0	1	0	chr22:50536869-50539869	chr22	50536869	+	0	1	0	0	chr22:50536869-50539869	chr22	50536870	+	1	1	0	0
chr21:20947746-20950746	chr21	20947746	+	Random	AGAGCTTATTTAAGAGCATAAACTTGATAAAAATGTAAAAAATATTGGAATT	chr21:20947746-20950746	chr21	20947746	+	0	1	0	0	chr21:20947746-20950746	chr21	20947746	+	0	1	0	0	chr21:20947746-20950746	chr21	20947747	+	1	1	0	0	NULL	NULL	NULL	NULL		0	0	1	chr21:20947746-20950746	chr21	20947747	+	1	1	0	0
chr21:20944746-20947746	chr21	20947746	-	Random	GCATAGTTTTAAAATCCATCCCGTCTTTTTTTTTTTTGGAAATT	chr21:20944746-20947746	chr21	20947746	-	0	1	0	0	chr21:20944746-20947746	chr21	20947746	-	0	1	0	0	chr21:20944746-20947746	chr21	20947746	-	0	1	0	0	NULL	NULL	NULL	NULL		0	0	1	chr21:20944746-20947746	chr21	20947747	-	1	1	0	0
chr21:24380260-24383260	chr21	24383260	-	Random	CCAGAAAGGCTCATTTTTTCCACTGCGTTTTGGTTTCATCTATTAATAGCAGAGTCAAAGTGTCAAAGGGTAGATTGATATCCCAGGTGGAGTAAATACCTCCCTAAAATGTGCCTTGGAAACAATCTGTTGGTAAATGAGCAGATGCTCTCCTTCAGAAAAGGTTCAGAAGAACCTCTTGAACTTGCTGTCACCAGGTATGTTAACATCCCTCCTTCAAGACCTTAGTGACCCTACTTCAGACTTGTTAGAGTCTAAGGTTCTTTTTTCACATAAAATAATCAAGTTATGCACAATT	chr21:24380260-24383260	chr21	24383260	-	0	1	0	0	chr21:24380260-24383260	chr21	24383260	-	0	1	0	0	chr21:24380260-24383260	chr21	24383260	-	0	1	0	0	NULL	NULL	NULL	NULL		0	0	1	chr21:24380260-24383260	chr21	24383261	-	1	1	0	0
chr21:24383260-24386260	chr21	24383260	+	Random	GCTTCGAAAAGACGAACAAAGAGCCTGTTTCCAGGAATT	chr21:24383260-24386260	chr21	24383260	+	0	1	0	0	chr21:24383260-24386260	chr21	24383260	+	0	1	0	0	chr21:24383260-24386260	chr21	24383261	+	1	1	0	0	NULL	NULL	NULL	NULL		0	0	1	chr21:24383260-24386260	chr21	24383261	+	1	1	0	0
chr21:25332873-25335873	chr21	25332873	+	Random	ACCCACCGAAGAACAAACAAGTGAAGCTATTTATTTAGAGGTTACTGTAACAAGGGAGTGGGCTACCATTATCTATTAATATTATCCATGTTTGGCGGAGACTCAAAGACTGACAGACAGTGGAAAAGCTTTTTAGTAATGCAAAAAGAAAAAGAGGCTATGTAGAGACCTTGATGGCAGGTTGTTGTCATGGGAAGGACTGGGACAGGTTACCTGGACACATGTCATCTTATGGAATTGATTTTATATTTGGCTTTCTTTTTGTTCATCCTGATTGAAAGTGAGAACAAATACAGGGAAGTTGGCAGCATTGACTTAGTCCTGACCATCTGAGCTGGTTATTACAAAGGCTGTCATTTGACTTTCTGGATTGATTGCTACAGAAGTTGTTTTTTGGTT…	chr21:25332873-25335873	chr21	25332873	+	0	1	0	0	chr21:25332873-25335873	chr21	25332873	+	0	1	0	0	chr21:25332873-25335873	chr21	25332874	+	1	1	0	0	NULL	NULL	NULL	NULL		0	0	1	chr21:25332873-25335873	chr21	25332874	+	1	1	0	0
chr21:25329873-25332873	chr21	25332873	-	Random	AGTCTTTGTTTATTCTCATAACACAAACATTTGCCATACTGCAGTCTTTCAAATCAGAATCAATTAATCTTGAGCCGGGTGAAAGGAAAAATTCTGGTTTTTAATTAGATATGCAGTTATTTGCATAAATT	chr21:25329873-25332873	chr21	25332873	-	0	1	0	0	chr21:25329873-25332873	chr21	25332873	-	0	1	0	0	chr21:25329873-25332873	chr21	25332873	-	0	1	0	0	NULL	NULL	NULL	NULL		0	0	1	chr21:25329873-25332873	chr21	25332874	-	1	1	0	0
chr20:3311872-3314872	chr20	3314872	-	Observed	GTTGCGAGGATTAGTCTTGTCTAGAAGTAAACATTTGAGCATTCCCTTGGTATGAAGGGGGTAATTAAAACCAAGGCTGTGGGTAAGATTATCTGGATATATATTGTTACTTATTTATTTCAAAATCTTCCTTTGAATACAAGGATAGGTACCTTTACACCAGACATCCAATGAAGCTGTCTTGAGGTTCTTCTTGTTTTTTATAGTCTTCCAGGAAAGCTCGCAATT	chr20:3311872-3314872	chr20	3314872	-	0	1	0	0	chr20:3311872-3314872	chr20	3314872	-	0	1	0	0	chr20:3311872-3314872	chr20	3314872	-	0	1	0	0	chr20:3311872-3314872	chr20	3314872	-	0	1	0	0	chr20:3311872-3314872	chr20	3314873	-	1	1	0	0
chr20:3314872-3317872	chr20	3314872	+	Observed	CCTAGACTTATGTATCTAACCCACTGCCGCCTCAGCTCCACTGGGGTGTCTCACGGTCATTTCAAACTCACTGTCTAAAGTGAACTTCACACACATCCAATCTGACTCTCCTCAGTGTTCCCTCTCCAAATGAATAGTTTCTTTGTCCACTCAGTACAGACATCAGAATCTTGGAGCTTCCATGGCTTTTTGTGGCTTGACAGCTCTTTTCTTTTTATCCCTAAATAGCATCCATTCACTTACTGAAAGACATCTTGGTTGCTTCTAAGTTTTGGTAATTATAAATATCCATATGCAGGTTTTTGTGTGGACATAAGTTTTTAATTCTTTGGGTAAATACCAAAAAGCGAAATTGCTGGATCTTATGGTAAGGCTATATTTAGTTTTGTAAGGAAATGC…	chr20:3314872-3317872	chr20	3314872	+	0	1	0	0	chr20:3314872-3317872	chr20	3314872	+	0	1	0	0	chr20:3314872-3317872	chr20	3314873	+	1	1	0	0	chr20:3314872-3317872	chr20	3314872	+	0	1	0	0	chr20:3314872-3317872	chr20	3314873	+	1	1	0	0
chr20:10587775-10590775	chr20	10590775	-	Random	TATATCCTGACCAACCTTAGCCTCTATGCTCAAATCTCTGGTGCCAAACAAGTGTGACAAACTTGGACATTTTGAAGAATT	chr20:10587775-10590775	chr20	10590775	-	0	1	0	0	chr20:10587775-10590775	chr20	10590775	-	0	1	0	0	chr20:10587775-10590775	chr20	10590775	-	0	1	0	0	chr20:10587775-10590775	chr20	10590775	-	0	1	0	0	chr20:10587775-10590775	chr20	10590777	-	2	1	0	0
chr20:10590775-10593775	chr20	10590775	+	Random	TTTTTAGGTTCTTGAGGGTAGGTGAATGTAAACTGGAAAATCCCTGTGAAATGTATACTTCCTGCAAAATAACTTCCTTGATTATTTTCACCGATTTCATGTTTAGGGTGATACTGTTTGCAGCCACTTATGGGTGCTTCCCCAGATCTACACAAGAGCTTCACTGGCATCAATT	chr20:10590775-10593775	chr20	10590775	+	0	1	0	0	chr20:10590775-10593775	chr20	10590775	+	0	1	0	0	chr20:10590775-10593775	chr20	10590776	+	1	1	0	0	chr20:10590775-10593775	chr20	10590775	+	0	1	0	0	chr20:10590775-10593775	chr20	10590775	+	0	1	0	0
chr20:12382395-12385395	chr20	12385395	-	Random	ACAAAGCACACCCCACTTCTCTTGCACAGAAATTTCTCACCTCAAGCCCATCAGTCCAATAACTTTTTCCTCTCAGCTGTATCACTGTTTTTTCTCACTCTAGTGGGTCTTATGATGATATTTTTTCCCAATTATAAAGAAAATTATTCTCCCTTAATACCCCATCAGTCTCCGGAAAACAAACAAAAAACTTTTACACTCCCCTTTTATAAAACTCCTTGAAAGAGTGATCTTTTCTCACTGTCATCAATTTCTCTTATCTCATTCTCCCATTCTGACAAACCTTTTGCTCATCATTTCCATTAATCTGTTCTCACAAAATCATCAATGATTTTCACATTGCTCAACCTAACAGTTATGTGTTCTTATCTTACTTGACACGTCAGCAGCTTTGGGCAG…	chr20:12382395-12385395	chr20	12385395	-	0	1	0	0	chr20:12382395-12385395	chr20	12385395	-	0	1	0	0	NULL	NULL	NULL	NULL		0	0	1	NULL	NULL	NULL	NULL		0	0	1	chr20:12382395-12385395	chr20	12385396	-	1	1	0	0
chr20:12385395-12388395	chr20	12385395	+	Random	CTATAAACATGGATCTTTCATCCATATCCTGATGAAAAGAGTCAAACTCTGTAAAATATTTGAATAGATTTATTCTGAGCCACGTATTAATGACCAATGTCCTGTGCCACAGCCCCAGGAGATCCTGAGAACATGTGCCCAAAGTGGTTGGGCTACACCTTGGTTCTATACTTCTTAGGGAGACATCAGACATTAATCAATATATGTAAGATGTACATTGGTTTCACCTGGAAAGAAAGGACAACTGGAAGCAGGGGCTTCCAGGCCATAGGTGGATTCAAAGATTTTCTGATTGTCAATTGGTTGAAAGAGTTGTTATCTGAAGACCTAGAATCAATAGAAAGGAATGTCTGGGTTAAGATAAAAAGTTGTTGAGACCAAGATTTTATCATGCAGGTG…	chr20:12385395-12388395	chr20	12385395	+	0	1	0	0	chr20:12385395-12388395	chr20	12385395	+	0	1	0	0	chr20:12385395-12388395	chr20	12385396	+	1	1	0	0	NULL	NULL	NULL	NULL		0	0	1	chr20:12385395-12388395	chr20	12385396	+	1	1	0	0
chr20:25345782-25348782	chr20	25345782	+	Random	TTCTAGCTTAACAATAGCTTTTTTGAAAAAGGTCATATGTTTACATAGTTCAAAAATT	chr20:25345782-25348782	chr20	25345782	+	0	1	0	0	chr20:25345782-25348782	chr20	25345782	+	0	1	0	0	chr20:25345782-25348782	chr20	25345783	+	1	1	0	0	chr20:25345782-25348782	chr20	25345782	+	0	1	0	0	chr20:25345782-25348782	chr20	25345783	+	1	1	0	0
chr20:25342782-25345782	chr20	25345782	-	Random	ACAAAAATGAGCATGTAGAGTATTAATCTTTAAGAATT	chr20:25342782-25345782	chr20	25345782	-	0	1	0	0	chr20:25342782-25345782	chr20	25345782	-	0	1	0	0	chr20:25342782-25345782	chr20	25345782	-	0	1	0	0	NULL	NULL	NULL	NULL		0	0	1	chr20:25342782-25345782	chr20	25345789	-	7	0	1	0
chr20:48491428-48494428	chr20	48494428	-	Random	AGAATCCAATACAACACTTTCCTTATTTTCTTGAAAATCCTGCAGCCAATATCTTGGTCAAACTTGTGCTTAAATT	chr20:48491428-48494428	chr20	48494428	-	0	1	0	0	chr20:48491428-48494428	chr20	48494428	-	0	1	0	0	chr20:48491428-48494428	chr20	48494428	-	0	1	0	0	chr20:48491428-48494428	chr20	48494428	-	0	1	0	0	chr20:48491428-48494428	chr20	48494429	-	1	1	0	0
chr20:48494428-48497428	chr20	48494428	+	Random	GACTGTGAATGTTTGCTTGCTTAATAGTTTAGTACCATATTGGAATGAAATCATTGGGGTTGAATAATCCATTCTTTGGTTTGTTTCAGAAACATGTGTGTTTGCATTTCTTGGCCTGTCCATTTTTAGTTTTCCTCACAAGTTTGAAATT	chr20:48494428-48497428	chr20	48494428	+	0	1	0	0	chr20:48494428-48497428	chr20	48494428	+	0	1	0	0	chr20:48494428-48497428	chr20	48494429	+	1	1	0	0	chr20:48494428-48497428	chr20	48494428	+	0	1	0	0	chr20:48494428-48497428	chr20	48494429	+	1	1	0	0
chr20:50336500-50339500	chr20	50339500	-	Random	GCGGGCGTCTGTAATCCCAGCTACTGGGGTTGGTTCCACGATTTTGCAATTGTGAATTGTGCCACTATAAACGTGTGTGCAAGTATCTTTTTCGTATAATGACTTCTTTTCCTCAGGGTAGAACCCAGTAGTGGGATTGGTGGATCAATGGTAGTTCTTCTTTCAGTTCTTTAAGGAATCTCCACACTGTTTTCCATAGTGGTTGTATTTACATTCCCACCAGCAGTGTAGAAGTGTTCCCTGTTCACTGCATACACGCCAACATCTACTGTTTTTTGATTTTTAGATTATGGCCATTCTTGCAGGAGTAAGGTGGTATCGCATTGTGGTTTCGATTTGCATTTCCCTGATCATTAGTGATGTTGATCATTTTTTCATATGTTTGTTGGCCATTTGTGT…	chr20:50336500-50339500	chr20	50339500	-	0	1	0	0	chr20:50336500-50339500	chr20	50339500	-	0	1	0	0	NULL	NULL	NULL	NULL		0	0	1	chr20:50336500-50339500	chr20	50339500	-	0	1	0	0	chr20:50336500-50339500	chr20	50339501	-	1	1	0	0
chr20:50339500-50342500	chr20	50339500	+	Random	CACCATGCCCAGCTAATTTTTTGTATTTTTAGTAGAGATTGATGCCCATCAATCGACGAGTGGATAAATAAACTGTGGTATATATATTCAATGGACTACTCCTCACCCATAAAAAGGAATGAATTAACAGCATTTGCAGTGACCTGGATGAGACTGGAGACTATTATTCGAAGTGAAGTAACTCAGGAATGGAAAACCAAACATCATATGTTTTCACTAATATGTGGGAGCTAAGCTATGAGGACACAAAGGCATAAGAATGATGCAATGGACTTTGGGGACTTGGGGAAAAGAGTGGGGAGGGAGGCAAGGGATAAAACATAACAAATAGGGTGCAGTGTATACTGCTCGGGTGATGAGTGTGCCAAAATCTCACAAATCACCACTAAAGAACTTACT…	chr20:50339500-50342500	chr20	50339500	+	0	1	0	0	chr20:50339500-50342500	chr20	50339500	+	0	1	0	0	chr20:50339500-50342500	chr20	50339501	+	1	1	0	0	chr20:50339500-50342500	chr20	50339500	+	0	1	0	0	chr20:50339500-50342500	chr20	50339501	+	1	1	0	0
chr2:67456039-67459039_MamSINE1_SINE_tRNA	chr2	67459039	-	RMSK	AGAAGTCCATTAAAAACAATAGGGCAAATTTTGAAGACAGGAGACTGATATCAAGGTTCGGTCCATAGCCATGTAGCAGGACAAAGATTATTGGTCTGTGTAAGAATCACACACATGATGTTGACACCCTAGCACCACTCTCTAAAAACCATCCTATCTGACAGTCAAACTGATCCATGCAAAATACTTGTTTACTTATTATAAAGATAATGTATATCTATGTAGACTCACATGAAAATAATAATACCCATCATATACATCAAGAATATGAACAATT	chr2:67456039-67459039_MamSINE1_SINE_tRNA	chr2	67459039	-	0	1	0	0	chr2:67456039-67459039_MamSINE1_SINE_tRNA	chr2	67459039	-	0	1	0	0	chr2:67456039-67459039_MamSINE1_SINE_tRNA	chr2	67459039	-	0	1	0	0	chr2:67456039-67459039_MamSINE1_SINE_tRNA	chr2	67459039	-	0	1	0	0	chr2:67456039-67459039_MamSINE1_SINE_tRNA	chr2	67459040	-	1	1	0	0
chr2:67459039-67462039_MamSINE1_SINE_tRNA	chr2	67459039	+	RMSK	AATAAAAGAGTGTAAATAAATTAACATAAGTCAGTTCACACTATAGAGAAATAAAAGAGTCTCCAAGAACATTCCATAATCAGACTCTTCTTGACTTGGCACTAAGGATAATAAGTTGGCTCTTCTGCTTCAAACTTGAGTTATGTGGTCAGAACATTCTCTCAATT	chr2:67459039-67462039_MamSINE1_SINE_tRNA	chr2	67459039	+	0	1	0	0	chr2:67459039-67462039_MamSINE1_SINE_tRNA	chr2	67459039	+	0	1	0	0	chr2:67459039-67462039_MamSINE1_SINE_tRNA	chr2	67459040	+	1	1	0	0	chr2:67459039-67462039_MamSINE1_SINE_tRNA	chr2	67459039	+	0	1	0	0	chr2:67459039-67462039_MamSINE1_SINE_tRNA	chr2	67459040	+	1	1	0	0
chr2:86626065-86629065	chr2	86629065	-	Random	GCTAAGGGATGCCCAGATAGCTGGTAAAACAGAGAGCTGGTAAACAGATTAGCATTTGAATCACAGACTGAGTAAAGAAGATCCAACCTCACTCAATGTGAATGGGCATTAATCTATTCATTGAGGGCTCAGATAGAACAAAAAGGCAGAGGAAGAGGGCATTATCTCTCTCTTGAAGTGGAACATCCATTGCCCTTGGACATCAGAGCTCTTGGTTATCAGACCTTTGGACTTTGGGACTTATACCAACTGCCCCCTACTTCTTAGACCTTTGGACTTGGATTATATGTTACAACATTGTCTCCACTGTTCTCAGGCCTTTGGACTCAGACTGAATTACAACACTGGTTTTCCTGGTTCTCCACGATGCAAACAACAAATTGTGGGACTTCTTGGCCT…	chr2:86626065-86629065	chr2	86629065	-	0	1	0	0	chr2:86626065-86629065	chr2	86629065	-	0	1	0	0	NULL	NULL	NULL	NULL		0	0	1	chr2:86626065-86629065	chr2	86629065	-	0	1	0	0	chr2:86626065-86629065	chr2	86629066	-	1	1	0	0
chr2:86629065-86632065	chr2	86629065	+	Random	CCAGTCAAGTTGACACCCAACATTAATCATCACAAAGTTGTCTTAGTGCATTTTAGTGTGTTACAGTGTTACAGGCTCACACCTGTAATCCCAGCACTTTGGGAGGCTGAGATAGGTGGATCGCTTGAGGTCAGGAGTTCGAGACCAGCCTGGCCAACATGGTGAAACCCCATCTCTACTAAAAATACAAAAATTATCTGGGCATAGTGGCCCATGCCTGTGGTCCCAACCACTCAGGAGGCTGAGGCAGGAGAATCGCTTGAACCTGGGAGGCAGAGGTTGTGGTGAGCCGAGATCATGCCACTGCACTCCACTCTGGGTGACAGAGTGAGATTCCTTCTCAAAAATAAAAATAAAAATAAACTATGTAAAAAAAAAAAAAAGAAGGTAGTGAATGAA…	chr2:86629065-86632065	chr2	86629065	+	0	1	0	0	chr2:86629065-86632065	chr2	86629065	+	0	1	0	0	chr2:86629065-86632065	chr2	86629066	+	1	1	0	0	chr2:86629065-86632065	chr2	86629065	+	0	1	0	0	chr2:86629065-86632065	chr2	86629062	+	3	1	0	0
chr2:110284272-110287272	chr2	110287272	-	Random	GCCCAGCCGCCCCTCAACGCCTTCCACAGTTCCCCCTTCCTGGTGACCTGTAGACATGCACAGCTTTCTTTTGTCCTAAGCAAAGCAAAGCAAATGAAACCCAAACACTACTGTTTTCTGCAGCTGTTACCACGTGTCCTTGGCTCCTCAGGACCTCCTCAGCACCCTATTGCTCTGCTGTCCTGAAACACCTCCCTTTGTGGTCCAGGCCGTGCTATCTCCTTCCCCGTGCAGGGGCTGGGCTCCGAGCTTCTCCCCTGCCCCCACCCTCCGGCCTCCCCGGCTCTCCCTCGAGGTCCCATCTGTTCCCGCAGCTTCCATCGCCCTTTCAGGACACCGCTGGTCACTCTACACTGTAGCCCTTCCTCCTCCTCTGCACTCCTGGCTGGCTGTCCACAT…	chr2:110284272-110287272	chr2	110287272	-	0	1	0	0	chr2:110284272-110287272	chr2	110287272	-	0	1	0	0	chr2:110284272-110287272	chr2	110287272	-	0	1	0	0	chr2:110284272-110287272	chr2	110287272	-	0	1	0	0	chr2:110284272-110287272	chr2	110287273	-	1	1	0	0
chr2:110287272-110290272	chr2	110287272	+	Random	AGGAAGGGAATCTCAGAAGGAAGGACAGACCCTGAAGGTCATAAGAGGTCACCTCACCTGTCACAACCCTGGGGCTCAACCTGAGGGGGTGGGGGCTGTGGAGCCCCTTCCCAGGGCCCTGCCTCCAGCCCTCACTTCCCCACTGGGCTGAGCCTTCTTGCCCCTTGAGGCATGGAAACTTGTCTGAAATCATCCCACATTCTCCCCACACTGCTGTTTCTAGAATGAGTCTCATGTGCTAGGTCCCTTGGGCCATCAGCCTTTTAGCAACCATAACGACTGTTTTCTTTTAAAAAAAGAAAAACAGCTCTTGCCTGACTTTTAAGACAGATGTTTCTGCTCTGGGTCTGATGAGTCTAATGAACAGACAGTTCTTAAAAAAGAAATATGAATGGCCCT…	chr2:110287272-110290272	chr2	110287272	+	0	1	0	0	chr2:110287272-110290272	chr2	110287272	+	0	1	0	0	chr2:110287272-110290272	chr2	110287273	+	1	1	0	0	chr2:110287272-110290272	chr2	110287272	+	0	1	0	0	chr2:110287272-110290272	chr2	110287273	+	1	1	0	0
chr2:110425871-110428871_REP522_Satellite_telo	chr2	110428871	-	RMSK	GGCTGCAGCTGGCCACCTCCTACCACTCTGGCATGCTACAGTCTCTGTCACCACCACCAACTCACAGCGAGGCAAGCTGCAGGACCACAGGCTCCAGCCTCCAGCCTCCAATATCCAGCAGGTGGATCCTCCTTCTCCTGGTAGGAAGCAGCAGTGTGGGCAAAGCCAGAAAAACCTAGACCAGGTTGCAGGAAGTGGTAGCGTTACAGCATCACCTTGTCATGCTGTCCACTGGGTGGCAGGGGCCAGTTTCAGCGAAGGCACTCACACCCACCCTCCGAAGTCCAGCCTCTCCTTTTGGCCCAAGCTGGCCAGGCACTGGGGCCTGGGGTGGGGATTGGAGACACCATAGTGCCCAGCTCCCCAAGCCACAGGAACCACTGGGCCCACTGAGGCTGC…	chr2:110425871-110428871_REP522_Satellite_telo	chr2	110428871	-	0	1	0	0	chr2:110425871-110428871_REP522_Satellite_telo	chr2	110428871	-	0	1	0	0	NULL	NULL	NULL	NULL		0	0	1	chr2:110425871-110428871_REP522_Satellite_telo	chr2	110428871	-	0	1	0	0	chr2:110425871-110428871_REP522_Satellite_telo	chr2	110428872	-	1	1	0	0
chr2:110428871-110431871_REP522_Satellite_telo	chr2	110428871	+	RMSK	AGGGCAGGGGCAGGGCTGTGGCAGTAGCCATGTGGTAGGAGCCTTGTAGGGAGGGCCGGTGCATTGAGGGTGACAGCAGTGGTGGTTGTATTGGCATCAGTGCCAGTGGTGGCAGCAGCAGCAAGTCTGGGGGCTGGGAAGGGGGAGTAGGAGCTTCAGGGTTCGGCTGGCCTGGCATAGGTAGGAAGCTGTGGTTGCTGCACCATGGGCCTCATTGGAGGTGCAGCCAGGGCAAGGAGGAGTCCTCCCCCTTCTCCTGGAGAATCTGGAGGGTGCCCTCCTCCTGCTGGTGCCTGAACCAGGCATGAGTGGAGCATTATCTCACTCTTAGCAAAATT	chr2:110428871-110431871_REP522_Satellite_telo	chr2	110428871	+	0	1	0	0	chr2:110428871-110431871_REP522_Satellite_telo	chr2	110428871	+	0	1	0	0	chr2:110428871-110431871_REP522_Satellite_telo	chr2	110428872	+	1	1	0	0	chr2:110428871-110431871_REP522_Satellite_telo	chr2	110428871	+	0	1	0	0	chr2:110428871-110431871_REP522_Satellite_telo	chr2	110428872	+	1	1	0	0
chr2:112958243-112961243_L1M4_LINE_L1	chr2	112961243	-	RMSK	ACGGACTAATACATAAGTTCTGAGCTTCCTTAGGGATAGTGTGTATTGACTGTTTATGCATGGGAGCATACTTCTTTGGGCCCCCTTTTTTTGGTAAGTTCATAATATTTTATTGAAAATTGGACATTTTAAACAATATAATTTGTCAACTTTGTAAATCATACTACTCCATCCAGGGTTTGCTTGTTTCTGCTTATTGTCATTGCTGTTTGTTTAGTGTTTTTCCTGGACTAAGTGTGTAAAGTTTGTATTTTTTTATTCTGTATGGCTATTGAAGTCAGCGCTTAGTTAGCTTAATAGACAGCCCTTGATTGGGCAGAGATTTTCTCAAATACCTTGAACATATGAGTCTTCCAGTCTTCATAGAGGAACTCTGTGTGTGAGTTGGGACATACCTTC…	chr2:112958243-112961243_L1M4_LINE_L1	chr2	112961243	-	0	1	0	0	chr2:112958243-112961243_L1M4_LINE_L1	chr2	112961243	-	0	1	0	0	NULL	NULL	NULL	NULL		0	0	1	NULL	NULL	NULL	NULL		0	0	1	chr2:112958243-112961243_L1M4_LINE_L1	chr2	112961244	-	1	1	0	0
chr2:117892675-117895675_LTR29_LTR_ERV1	chr2	117892675	+	RMSK	TACACCATTTCAAGGTTACAGAAATAATGCGGGTTGGATTCTGCTAACACAGGTTATGGGATTGGGAAAAAGAGAAATTCTATTGAGGGGCAATAAATGATTGCTGGGGAGAATGATTGGATCTTGGAACAGAGATTAACCTGTTAGTAGTTTCTTTGGAATTTAAATGCTCCTTGGAGATGTCTATGAAAAGAGTTGAACTCTAAAATATGTGAAGAGATTTATTCTGAGCCAAATATGAGTGACCATGGCCTGTGATACAGCCCTCAGGAAGTCCTGAGAACATGTGCCCAAGGTGGTCAGGGCACAGGTTAGTTTTATACATTTTAGAGACCATGAGACATCAATCAAATACATTAAAGAAATACATTGATTAAGAAATACATCCGGCCGGGCGCG…	chr2:117892675-117895675_LTR29_LTR_ERV1	chr2	117892675	+	0	1	0	0	chr2:117892675-117895675_LTR29_LTR_ERV1	chr2	117892675	+	0	1	0	0	NULL	NULL	NULL	NULL		0	0	1	NULL	NULL	NULL	NULL		0	0	1	chr2:117892675-117895675_LTR29_LTR_ERV1	chr2	117892676	+	1	1	0	0
chr2:133959981-133962981	chr2	133962981	-	Random	TACAATTTAGTGAGAATAAAATGGACAATTTTAAAAGGCTGCTCTGACAATTTTTGTCTGCCTGTCTATCTATCTTTATCTATCTGTCTGTCTATCTATCTATCTATCTATCTATCTAATTTCAGAGTCTGGCTGTGTTACCCAGACTGGAGTGCAGTGGCACAACCTGGCCCATTGCAACTTCTGCCTCCTGGGCTCAAGCGACCCACCTGCCTCAGCCTCCCAAGTAGCTGGAACTAAAGGCACACACCACGATGCCTGGCTATTTTTTTTTAAATTTTTTTGTAGAGATAAGGTTTCACCATGTTGCCCAGGCTGGTCTAGAACTGCTTGGCTCAAGGGATCCACCAGCCTCAGCCTCTCAAAGTGGTGGAATTACAGGTGTGAGCCACCATGCCT…	chr2:133959981-133962981	chr2	133962981	-	0	1	0	0	chr2:133959981-133962981	chr2	133962981	-	0	1	0	0	chr2:133959981-133962981	chr2	133962566	+	415	0	1	0	NULL	NULL	NULL	NULL		0	0	1	chr2:133959981-133962981	chr2	133962982	-	1	1	0	0
chr2:153008830-153011830_MamGypLTR3_LTR_Gypsy	chr2	153011830	-	RMSK	CCCTTTTAGTTCGTGTACTCAAAAGCTCTGCTGTTGTTTCCCACCTTACACATTGTACCAGGCTAATGGGATGTGGAGGAGCAACCAACATCATTCATTCACTCATGAAACAAATATTTATGGAGCACCTACTTCGTGCCCTAAATACTGTTTATGTACTAAGAATAATAATAGTGAACAAAACAAACAAAAATTCGTGCCATGATGGTTACATTCATTCTGGGGGTGGAATGTGGTGAAAGGTTGTGGCAAAGACAGATGCTAAACAAAAAAATGCTATGAAACATCTTTAGAAAGGACTATGCACAAAATCCTGCCTTCCTAATT	chr2:153008830-153011830_MamGypLTR3_LTR_Gypsy	chr2	153011830	-	0	1	0	0	chr2:153008830-153011830_MamGypLTR3_LTR_Gypsy	chr2	153011830	-	0	1	0	0	chr2:153008830-153011830_MamGypLTR3_LTR_Gypsy	chr2	153011830	-	0	1	0	0	chr2:153008830-153011830_MamGypLTR3_LTR_Gypsy	chr2	153011830	-	0	1	0	0	chr2:153008830-153011830_MamGypLTR3_LTR_Gypsy	chr2	153011831	-	1	1	0	0
chr2:153011830-153014830_MamGypLTR3_LTR_Gypsy	chr2	153011830	+	RMSK	CTTTAACTCTGATGCCCATCTGTGGACATAGTTTGGCTGATGTGTGCAAAGTTCTGGACCAACCAAAGCTTCACTGCTGAGCATACAAATATTCAACGGGCTACATAGGATCAAACTTCAATAGCAACACCACATGGCAACAAAACGTAACAGCACTAGTGAGCTTATGAAGTTCTAGTTCTCCTCTTGTTTACTGAAGAGAAGTAACTCTCCGTTTGGGAGTCTCAACAAGGAGACAGGGTAAGTGGGGAAGGCAATGCTTCAAAAGCTTCTTAGATAGGTAACTAACTTTATATACTAAGTCTGAAAAGCAAATCATATATATTACAGCTTCATGCTAATCTTTCCTGTTTGTTTATGATGCAGTTTTTGCTATAACAGAATCTACCATTTTTCTTT…	chr2:153011830-153014830_MamGypLTR3_LTR_Gypsy	chr2	153011830	+	0	1	0	0	chr2:153011830-153014830_MamGypLTR3_LTR_Gypsy	chr2	153011830	+	0	1	0	0	chr2:153011830-153014830_MamGypLTR3_LTR_Gypsy	chr2	153011831	+	1	1	0	0	chr2:153011830-153014830_MamGypLTR3_LTR_Gypsy	chr2	153011830	+	0	1	0	0	chr2:153011830-153014830_MamGypLTR3_LTR_Gypsy	chr2	153011831	+	1	1	0	0
chr2:161326278-161329278	chr2	161326278	+	Random	TCATTCTGGAATGTAAGTTGGAAAGAGGTTAACAGATTTCAAAAAGCTGAAATAAAATAAAGGAGACGAAAAGTTGACCTCGTAATGAATAGACACAACAGTGAAAATCAGGGAGGGGCTAGAAATT	chr2:161326278-161329278	chr2	161326278	+	0	1	0	0	chr2:161326278-161329278	chr2	161326278	+	0	1	0	0	chr2:161326278-161329278	chr2	161326279	+	1	1	0	0	chr2:161326278-161329278	chr2	161326278	+	0	1	0	0	chr2:161326278-161329278	chr2	161326279	+	1	1	0	0
chr2:173262465-173265465_Mam_R4_LINE	chr2	173265465	-	RMSK	GTCAGAAATACTACCCAATTGATTCCTTCACTTCATAAACGTTCATTGAGCAGGTCTAGACTGGGCACTGCTAGGGAGAAACAGGGTAAGACAACATCCCTTCATAGAGAAACTCACAGTCCTGTGGGAGGCAGACATTGGAGCAGATGCACCAGCAGAGGAAGGGTGGTAATCCAGGAGAGATGAAGTGCTATAGGAGGCCACAGGCAGGCAAACAGTTTTCTTACATCAGAAGTAAAAACAATCCTTCCATTGCAGTGGGGAATAGATCCACAGAGACCTACTCACCTATCACATTTCACTTGGACATATTCATTGAGCTGATGAAGATTCCCTCAAGCTTTGAGACGTTTCTCCCCTTGAGAGTGGAAGAAAGGAAACCTACACTTGTTGAGTTCC…	chr2:173262465-173265465_Mam_R4_LINE	chr2	173265465	-	0	1	0	0	chr2:173262465-173265465_Mam_R4_LINE	chr2	173265465	-	0	1	0	0	chr2:173262465-173265465_Mam_R4_LINE	chr2	173265465	-	0	1	0	0	chr2:173262465-173265465_Mam_R4_LINE	chr2	173265465	-	0	1	0	0	chr2:173262465-173265465_Mam_R4_LINE	chr2	173265466	-	1	1	0	0
chr2:173265465-173268465_Mam_R4_LINE	chr2	173265465	+	RMSK	ATATGCAAAATGTTTTTGGGAGACACCTTATTATGGTGCTTTTTTGCTGGCCTAAACTTTTTGTACCAGTAATTCTTTAACAAATCAGAACCAAATGCATTCTGTGAATGCTATCTAGCTCTCTCTTCCTATATTTCCATTTATGAGTGTTCAGTGTATGTAGGGTCTGGCCATTTAGGAAAGTCAGTTTTGGGCCAGAGTGCCTGTCACTTGAAACCATTATTTTAGTGATTGAAAGTTTTCTTCAATTAATCAGGACCTTTTGGGGTTCAAGTGACAGAATCCAACTCAAATTAGCTTAAGTAAAAGTGGGAATTAGCTCAAATACCAGAAAAGTCCAGGATGGATAGCTGCTCCAGGAGTCGAAATGATGTAATCAAGCTTCACCTCCCACCACTG…	chr2:173265465-173268465_Mam_R4_LINE	chr2	173265465	+	0	1	0	0	chr2:173265465-173268465_Mam_R4_LINE	chr2	173265465	+	0	1	0	0	chr2:173265465-173268465_Mam_R4_LINE	chr2	173265466	+	1	1	0	0	chr2:173265465-173268465_Mam_R4_LINE	chr2	173265465	+	0	1	0	0	chr2:173265465-173268465_Mam_R4_LINE	chr2	173265466	+	1	1	0	0
chr2:188006546-188009546	chr2	188009546	-	Random	GCCTAGATCTGAATATCTTTTAGTATATTCTACTTGGAGTTCATGGGCTTTCCTGGCTGTGTAGGTTGCTGTTTTTTATAAAATTTTGAAAGTTTTTAATGATTATTTCTTGAAATATTATTTTGCCTCTTTTTCCCCACCTCTGCTCCTTCTAGAATTTACATTGTGCATATGTTTGTACATTTTATGGTGTCACATAAGTCTCTAAGGCTTGCTTAATTTTTATTCATTTCTTTTCTGTTTGTTCCTCAAGGTGGATGATCTCAATGGACCAATATTCAAGTTTGCTGACTCTTTCTGACAACTCAAATCTGCTTCAGTACCTCTCGTGAATTCATTTCAATTATTGTACTTTTCAACTCTAGTGTTTATTAGTATTCTAAATTTGAGGAGACATTG…	chr2:188006546-188009546	chr2	188009546	-	0	1	0	0	chr2:188006546-188009546	chr2	188009546	-	0	1	0	0	NULL	NULL	NULL	NULL		0	0	1	chr2:188006546-188009546	chr2	188009546	-	0	1	0	0	chr2:188006546-188009546	chr2	188009547	-	1	1	0	0
chr2:191503036-191506036_MamRep1161_DNA_TcMar	chr2	191506036	-	RMSK	ATGTTAAGGAAGAGAGCCCTTCTTGAAGCAAATGGGCAAGAATTGGAAGGAAGTGGGGAAAGAGGATGGAGATTACAGAAGATGTGTCTGTACTTATGACAAGTAACTAAAGTAGATATAACTATTTTGGGAGAAGTGAAAAGCCAAAGAAAAAGTACCAAGTACAGGGCTCCCCTAAAAAAAATGGAAAGAAAAGGCAGAGGGGGCAAAGAAGAGATCATCCTCACATAAACTCCTCTAAACCAGCCTCTTGACGTGGGACAGATGGGAGTGTTGGGATGGAGTAGTTGGGACAGATCTGCAGGGAAAAGGGGCAGAGAAACAGCAGCCAGTCTTCTCTCTTCGCTTGGATTGCAAGAGGTAAGTGTCAGGAAAAGGAAAGAAAAGCAGAATGGGTTC…	chr2:191503036-191506036_MamRep1161_DNA_TcMar	chr2	191506036	-	0	1	0	0	chr2:191503036-191506036_MamRep1161_DNA_TcMar	chr2	191506036	-	0	1	0	0	chr2:191503036-191506036_MamRep1161_DNA_TcMar	chr2	191506036	-	0	1	0	0	chr2:191503036-191506036_MamRep1161_DNA_TcMar	chr2	191506036	-	0	1	0	0	chr2:191503036-191506036_MamRep1161_DNA_TcMar	chr2	191506037	-	1	1	0	0
chr2:191506036-191509036_MamRep1161_DNA_TcMar	chr2	191506036	+	RMSK	GCTCTCTTCCTATTTCCTTGCTCCTTTCATGAAAAAGCCAACATCTTGGCTGACAAGTCACACACCTTTGTCAAGGAAACAAACAAAATCCTCCATCCACCCTCATGATGGAGGGTACTCCAGCTGCTGGGTCCTTTGGCTGCAGTGTAGACCTAGAGGAAGAGAGAAGCCCAGAGACTGAGCTGGGAGAGTGGGCACAGACTTGACATTCATCTCAGCAAACAGGGTGGAGAAGGGTAAAGCCAAAGCTGGGACTGTGAGGAACAGGGTGGCCAAGAATGCAGTGTGCAGTGGAAGACGGTTTGAATACATTCCAGAGATGGGGAGCAGAGCACTTTAACCTACTCTCCACCCTGGCTTGTGTTGTTAACAGACAATT	chr2:191506036-191509036_MamRep1161_DNA_TcMar	chr2	191506036	+	0	1	0	0	chr2:191506036-191509036_MamRep1161_DNA_TcMar	chr2	191506036	+	0	1	0	0	chr2:191506036-191509036_MamRep1161_DNA_TcMar	chr2	191506037	+	1	1	0	0	chr2:191506036-191509036_MamRep1161_DNA_TcMar	chr2	191506036	+	0	1	0	0	chr2:191506036-191509036_MamRep1161_DNA_TcMar	chr2	191506037	+	1	1	0	0
chr2:206795221-206798221_Kanga1_DNA_TcMar-Tc2	chr2	206798221	-	RMSK	CGGTAAGCATTTTTTTCTCCAATCTTTTGATGCAGGAGCAATTTTCTTTGAACACTGGTTGGCATTCCCCTTTGTCTTTCTTGCTTCTTCTATAATTTGCACGTGCAATTTCTTTAAAGTGAAGTAAGAACTTAAAGATGGCAAACAAGAGCAGATTTCAGAAATACTTGGGAGGTAAGATTGGCAGACTTATCTATTAATTGGATGTGTCAGGTGAAAGAGGGAAGGAAATATGGATGGCTCCCAGGCTTCCGATCACAAGGGTTGGCAAACTATAAACCCAGGGCCAACTCTGGGTAACTAACTTATCTTAGTCCATTCAGGCTGCTGTAAAAAAAGACCACAGACTGGGTGGTTTATAAACAACAGAACTTTATTTCTCATAGTTCTGGATGCTGG…	chr2:206795221-206798221_Kanga1_DNA_TcMar-Tc2	chr2	206798221	-	0	1	0	0	chr2:206795221-206798221_Kanga1_DNA_TcMar-Tc2	chr2	206798221	-	0	1	0	0	NULL	NULL	NULL	NULL		0	0	1	chr2:206795221-206798221_Kanga1_DNA_TcMar-Tc2	chr2	206798221	-	0	1	0	0	chr2:206795221-206798221_Kanga1_DNA_TcMar-Tc2	chr2	206798222	-	1	1	0	0
chr2:206798221-206801221_Kanga1_DNA_TcMar-Tc2	chr2	206798221	+	RMSK	TATTTCATCAAATCTGAGAAACCATTGATTTTAAAATGTACATTATTTTATGCATGCCACCAAGAAGGAATAACTGCAGCCAAAATGATAATCAAAGATTTCTTATCACTTAAAATTTTTATTTTATACTTCTCGGAAGAATTGTTTTAGACAAAGAAAATATAGATTTTTGTGATAAATCAGTATGTAACATATATATACATACATACATATATGTTACACACTTTCTAAACTTCTCTTGTTTCTTGCCACACCCCTCTTCCCTAGCATAAGGAGGGGCTCTCTCTGGAATGTCCTTATCTGACTGAGGAAACTTCTTTCAGAAGAAATGCAATTGTCTTAAAACCTGTTCCTAGGAATCTCATCAAATAACCAGGAAACAGCAGAGAAGAGAAAAGA…	chr2:206798221-206801221_Kanga1_DNA_TcMar-Tc2	chr2	206798221	+	0	1	0	0	chr2:206798221-206801221_Kanga1_DNA_TcMar-Tc2	chr2	206798221	+	0	1	0	0	chr2:206798221-206801221_Kanga1_DNA_TcMar-Tc2	chr2	206799415	-	1194	0	1	0	chr2:206798221-206801221_Kanga1_DNA_TcMar-Tc2	chr2	206798221	+	0	1	0	0	chr2:206798221-206801221_Kanga1_DNA_TcMar-Tc2	chr2	206798222	+	1	1	0	0
chr2:240722072-240725072_Merlin1_HS_DNA	chr2	240722072	+	RMSK	TTTGTTAACTAATATCATGTGTTGGCTTTTGGTTTTACTATGTTTTAGTACAAATATCCAGGGACAAACTCTTCAGCTGACTACATCTGATGACTAAATTGTTCAATTGCTTCTGTAATT	chr2:240722072-240725072_Merlin1_HS_DNA	chr2	240722072	+	0	1	0	0	chr2:240722072-240725072_Merlin1_HS_DNA	chr2	240722072	+	0	1	0	0	chr2:240722072-240725072_Merlin1_HS_DNA	chr2	240722073	+	1	1	0	0	chr2:240722072-240725072_Merlin1_HS_DNA	chr2	240722072	+	0	1	0	0	chr2:240722072-240725072_Merlin1_HS_DNA	chr2	240722073	+	1	1	0	0
chr19:390059-393059	chr19	390059	+	Random	CCCTCACGTCTCTGCTCGCTCCCGTATCCCCCATGAGCTGGTTCTGGGAGGCCGCGGTCTGGCTTGTGGGGACCCATCCATTTCTCTCCTGGGGCCTGAGCTGGGGTTGGGGTTCTAGAGCAGCGCAGGCCAAGACCCCACGGTAATGGGAGACAGAGGTGGGTAGAGCGTGGCCTCCAAGACATGATTCTGAACAATGCAGACCCATGGCTGTAACAGATGCAGCCCATGTAGCCTGAGAGTAGGGTCACTGTACAACTACAGATGCCATCAACAAAACTCCGTGTAGCAACATCCTCCCACTCAGTCCTCGAGCAGCCCTGAAGGCACAGCCACCATTGCTCCCTGTCACAGATGGGAACACCAAGACAGCCACCATTGCTCCCTGTCACAGATGGG…	chr19:390059-393059	chr19	390059	+	0	1	0	0	chr19:390059-393059	chr19	390059	+	0	1	0	0	NULL	NULL	NULL	NULL		0	0	1	NULL	NULL	NULL	NULL		0	0	1	chr19:390059-393059	chr19	390060	+	1	1	0	0
chr19:387059-390059	chr19	390059	-	Random	CAGGAGCCACGGGCAGGGCACGTGCAAGAGGCCAGTGGTGGACTCAGAGGACAGGCAGACACACGGAGGACAGAGAAAGAGGGAGGGGAGAGAGAGAGAGACAGAGAGACGGAGAGGGGCATTGCCCTGTGTCTGGAGGGGAGGGGCTTGTCAAGGGCTGGGTTGGGGGTTGGGGCTGCAGAGGGACTGGGGGACTCGTCCCAGCCTCTCCTCCAAGGGCATCTTGGGCTGTTCCCCAGAAGCCGACTCTTTGGGCTGAAAATAGACCTCACAGCTCAGACACTGTCTCTGCAGCCACCTGGTGGCCCCTCACGCGTCCCCAGCTTCCCCGGAATGCCGAGTGTGTTGGTGAATTTTTTGTGTGAACTCGACTGGGCCGCAGGATCCCCAGAAGTTTGG…	chr19:387059-390059	chr19	390059	-	0	1	0	0	chr19:387059-390059	chr19	390059	-	0	1	0	0	chr19:387059-390059	chr19	387645	+	2414	0	1	0	chr19:387059-390059	chr19	390059	-	0	1	0	0	chr19:387059-390059	chr19	390060	-	1	1	0	0
chr19:4426262-4429262	chr19	4429262	-	Random	ATGGAGGAGGGTGCAGCCTGCAGGGTGAGAGGGAGGACAGCTGCCCAGGTGCAGCCCCAGAGCATTTTTAGCAAGGGAGGTTCTGTGGAATGAGATTTGCAAGAGCGAGGTGTTGGGGGGTATCCTTCACTGGAGACCAGCAGGGAAATAAGATTCCTCCACGAGGAGCTGGGAAGACAGGGAGAGGAAGACTTCAGGAGCTTACAGGAAGGCCAGGTGGAGAGAGGCCTGAGCCAGCACCGAAGCCCAGGGCCCGAGGGCACTAGGAAGCAAGCAACAGAAGGACCCAGAGCTCCCACCCCGGGGACCCCAGGGTTCAGGATGCTGGCCTCCAGCATCACTAGTGGGTGAAGGCCGACCTCCTCAGGCTCTGACCTGTTAAAAATATCTGCATTCCGG…	chr19:4426262-4429262	chr19	4429262	-	0	1	0	0	chr19:4426262-4429262	chr19	4429262	-	0	1	0	0	chr19:4426262-4429262	chr19	4429262	-	0	1	0	0	chr19:4426262-4429262	chr19	4429262	-	0	1	0	0	chr19:4426262-4429262	chr19	4429263	-	1	1	0	0
chr19:4429262-4432262	chr19	4429262	+	Random	CTGTCCCTTCAGTCCATGTTCCTGACCTTTCTTTGGGGACAGGCAGTGCTGCTTTTTAACAAATGCCCATCTTTCTAGAATT	chr19:4429262-4432262	chr19	4429262	+	0	1	0	0	chr19:4429262-4432262	chr19	4429262	+	0	1	0	0	chr19:4429262-4432262	chr19	4429263	+	1	1	0	0	chr19:4429262-4432262	chr19	4429262	+	0	1	0	0	chr19:4429262-4432262	chr19	4429263	+	1	1	0	0
chr19:17731819-17734819	chr19	17734819	-	Random	CCTGGAAGTCAGCCAGAGGTCATGGAGGGCATCCAAGGTCAGAGAGGTCAAGCAGAGATCATTGGCCATCCAGAGACCAGGACCGATAGACCAGAGGCCATAATCTCTAGGGACCAAGGGGACCCAAACATCTGTAGAGGGATGTAGCTGGGCGTGGGTCCCTCCGGGAGGCATCAAGAACCTGAGGACAGCAATGGCATGTGGGCTGTGGGCACATTAGGGAGTGGGGAGGTCTTTCCCAGGTGGACCACGGAGGCTTGGGGAGGGTGAGCGGGGGCCATAGATGGGCGACGATGGTCGGGGAGGCTCGGACTTCCCATCCTTCCACCTCTTCTGGGCTGGGCTGGGGCAGGGGTCTTGCCCCTCCGTGCTGCCATCTCTGCCCCCTCCCTGGCCTTC…	chr19:17731819-17734819	chr19	17734819	-	0	1	0	0	chr19:17731819-17734819	chr19	17734819	-	0	1	0	0	chr19:17731819-17734819	chr19	17734819	-	0	1	0	0	chr19:17731819-17734819	chr19	17734819	-	0	1	0	0	chr19:17731819-17734819	chr19	17734820	-	1	1	0	0
chr19:17734819-17737819	chr19	17734819	+	Random	AGCCCCTTGGTCTATTGATCTCTGATGTCTGAAGTCCATGGTGTCTCCCCTCTTTGGCTTTTGAATGAGCCCCAAAGCCCTTAGAAAAACCCATTGATGTCTATGCCTTCTCTTTTTTTTTTTTGTTTTTTTGAGAAAGGGTCTCGTTCTGTTGCCCAGGCTGGAGTGTGCAGTGGCGCCATCTCAGCTCACTGCAGCCTCTACCTCTTAGGTTCAAACAGTTTTCGTGCCTCAGTTTCCCAAGAAGCCAGGATCACAGGATCACACCCAGCTAATTTTTGTATTTTTAGTAGAGACGAGATTTCACCATGTTGCCCAGGCTGGTCTCGAACTCCTGACCTCAAGCAATCTGCCCGCCTCGAGCCTCCCAAAGTGCTGGGATTGCAGGCGTGAGCCACG…	chr19:17734819-17737819	chr19	17734819	+	0	1	0	0	chr19:17734819-17737819	chr19	17734819	+	0	1	0	0	chr19:17734819-17737819	chr19	17734820	+	1	1	0	0	chr19:17734819-17737819	chr19	17734819	+	0	1	0	0	chr19:17734819-17737819	chr19	17734820	+	1	1	0	0
chr19:20827028-20830028_MER5A_DNA_hAT-Charlie	chr19	20830028	-	RMSK	CTAAATGTTTGACAAAATATCCTTCTTGGGCCAAAGACATTGGCATTACTGTTGAGCTTATTAGAAATTCACCACATTGGCCAGGTGTGGTTTCTCCACCTGTAATCCCAACACTTTAGGAGGCCAAAGTGGGCAGATCACCTGAGGTAGGGAGTTCAAGACCAGCCTGACCAACATAAACACCATCTCTACTAAAACTACGAAAAAAATTACCGGGTGCGGTGATGCATGTCTGTAATCCCAGCTACTCAGGAGGCAGAGGCAGGAGAATTGCTTGAACCCGGGAGGCGGAGGTGGCGGTGAGCTGAGATGGCACCATTTCACTCCAGCTTGGGCAACAAGAGCGAAACTCCATCTCTAAATAAATAAATAAATAAATAAATCAGACTTTATTCCAGA…	chr19:20827028-20830028_MER5A_DNA_hAT-Charlie	chr19	20830028	-	0	1	0	0	chr19:20827028-20830028_MER5A_DNA_hAT-Charlie	chr19	20830028	-	0	1	0	0	chr19:20827028-20830028_MER5A_DNA_hAT-Charlie	chr19	20830028	-	0	1	0	0	chr19:20827028-20830028_MER5A_DNA_hAT-Charlie	chr19	20830028	-	0	1	0	0	chr19:20827028-20830028_MER5A_DNA_hAT-Charlie	chr19	20830029	-	1	1	0	0
chr19:20830028-20833028_MER5A_DNA_hAT-Charlie	chr19	20830028	+	RMSK	TAAGTGGAACAGCCTGTGTTTTTCCCACTTTTTCTAGCCTGTAAACAAACAGCCCTCATTTACCAAAGAAACATGTGTAGAAAAAAAAATAAGGACAGTTGCCAGATTAAATGTGATGGTTTATGCACATCAGCTGCATAAAGATACGTAATAATAAAGAGGAAAAATAATTAACTCTATAGTGAAAAAAATATGTCCCAGAGATCTTTAACCAATTAATTAATGGTTAATGCATTAACTGTTAACTGCACTAGGACAATGGTTTTTTTTTTTTTTTTTTTTGAGACGGAGTCTTGCTCTGTCGCCCAGGCTGGAGTGCAGTGGCGCAGTCTCGGCTCACTGCAAGCTCCACCTCCCAGGTTCACGCCATTCTCCTGCCTCAGCCTCCCGAGTAGCTGG…	chr19:20830028-20833028_MER5A_DNA_hAT-Charlie	chr19	20830028	+	0	1	0	0	chr19:20830028-20833028_MER5A_DNA_hAT-Charlie	chr19	20830028	+	0	1	0	0	chr19:20830028-20833028_MER5A_DNA_hAT-Charlie	chr19	20830029	+	1	1	0	0	chr19:20830028-20833028_MER5A_DNA_hAT-Charlie	chr19	20830028	+	0	1	0	0	chr19:20830028-20833028_MER5A_DNA_hAT-Charlie	chr19	20830029	+	1	1	0	0
chr19:29489628-29492628_5S_rRNA_rRNA	chr19	29492628	-	RMSK	TTAGCTTCTGAGATCAGATGACACCAGGCACGTCCATGGTAATATGGCCATAGACACCTTGTTTTCTGAATT	chr19:29489628-29492628_5S_rRNA_rRNA	chr19	29492628	-	0	1	0	0	chr19:29489628-29492628_5S_rRNA_rRNA	chr19	29492628	-	0	1	0	0	chr19:29489628-29492628_5S_rRNA_rRNA	chr19	29492628	-	0	1	0	0	chr19:29489628-29492628_5S_rRNA_rRNA	chr19	29492628	-	0	1	0	0	chr19:29489628-29492628_5S_rRNA_rRNA	chr19	29492629	-	1	1	0	0
chr19:29492628-29495628_5S_rRNA_rRNA	chr19	29492628	+	RMSK	ACAGGCTCTGGATTGATCAATACTTGGATGGAAGAAAACAAAGTGTGCCCATTTTACAGATAAGAAAGACAAGCCTCAGAGAAATAAAAAATTTATCAGCCACCGGGTGACAGAGGCGGCTCTAATCCAGTGATTCCTTCCCTCCTTCCTCATCTTGTCTTCCTGGTTCAAGGTTAGCTCCCAGAGCTCATTCCCGGGAGGAAACAGTTCTGGGTGACTGATTCACTGATCAGCTTGGTTTGGGTTTCATAAAACGCTGTGCTGGAACACTGAGTCGGTACTTCTCCCAAGTTTCCAGTTCGGAGACACGAGGAGAATGCTAAAAGCTCGAATATGCAAATGAACATTTGGACAGATTTCCTCTAGAGTTTCGGCCTCCAGGCAAATGATTTATTCCCT…	chr19:29492628-29495628_5S_rRNA_rRNA	chr19	29492628	+	0	1	0	0	chr19:29492628-29495628_5S_rRNA_rRNA	chr19	29492628	+	0	1	0	0	chr19:29492628-29495628_5S_rRNA_rRNA	chr19	29492629	+	1	1	0	0	chr19:29492628-29495628_5S_rRNA_rRNA	chr19	29492628	+	0	1	0	0	chr19:29492628-29495628_5S_rRNA_rRNA	chr19	29492629	+	1	1	0	0
chr19:30758324-30761324	chr19	30761324	-	Random	CAGATTTCAGGTTCTGATTAGTAAAGTATCAGAGCCCCAAAAAGGTCAATCAGTTATTTACCTGAGGTAATAGAAGGATGACAGACATCTTGAATT	chr19:30758324-30761324	chr19	30761324	-	0	1	0	0	chr19:30758324-30761324	chr19	30761324	-	0	1	0	0	chr19:30758324-30761324	chr19	30761324	-	0	1	0	0	chr19:30758324-30761324	chr19	30761324	-	0	1	0	0	chr19:30758324-30761324	chr19	30761325	-	1	1	0	0
chr19:30761324-30764324	chr19	30761324	+	Random	GATAACAACACTTCATTTACTTGATAGACAAAAGAACAATT	chr19:30761324-30764324	chr19	30761324	+	0	1	0	0	chr19:30761324-30764324	chr19	30761324	+	0	1	0	0	chr19:30761324-30764324	chr19	30761325	+	1	1	0	0	NULL	NULL	NULL	NULL		0	0	1	chr19:30761324-30764324	chr19	30761318	+	6	0	1	0
chr19:33052044-33055044	chr19	33052044	+	Random	GAGACCATCCTGGCTAATATGGTGAAACCCTGTCTCTACTAAAAATACAAAAAATTAGCCAGGCGTGGTGGCAGGCACCTGTAGTCCCAGCTACTCGGGAGGCTGAGGCAGGAGAATGGTGTGAACCCGAGAGGTGGAGCTTGCACTGAGCAGAGATCACGCCACTGCACTCCAGCCTGGGAGACAGAGCGAGACTCCATCTCAAAAAAAAAAAAAAAAATTATAATCAAAGATAATCTGTAGGCCAGATGCAGTGGCTCATGCCTATAATCCCAGTAGTTTGGGAGGCCAAGGCAGGAGGATCATTTGAGGCCAGGAGTTCAAAACTAGCCTGGGCAACATAGTGAGACCCCGTCTCTACAAAAAATGAAAAAATTAGCTGGGTGTGGTGATGCACAC…	chr19:33052044-33055044	chr19	33052044	+	0	1	0	0	chr19:33052044-33055044	chr19	33052044	+	0	1	0	0	chr19:33052044-33055044	chr19	33052045	+	1	1	0	0	chr19:33052044-33055044	chr19	33052044	+	0	1	0	0	chr19:33052044-33055044	chr19	33052045	+	1	1	0	0
chr19:43002642-43005642	chr19	43002642	+	Observed	TATGATCTAGGAGTTCAGCCTCCCTCACCCTTCACTAATT	chr19:43002642-43005642	chr19	43002642	+	0	1	0	0	chr19:43002642-43005642	chr19	43002642	+	0	1	0	0	chr19:43002642-43005642	chr19	43002643	+	1	1	0	0	NULL	NULL	NULL	NULL		0	0	1	chr19:43002642-43005642	chr19	43002643	+	1	1	0	0
chr19:42999642-43002642	chr19	43002642	-	Observed	CCTATTTGTGAAAAGTAGAATACTCTGGAAAAGAGAAAAGCAGGTCAGATGGCCAAAGTATAAAGCCTTCTAATGTAGCCCCAGCTTGAGGAAATCCTGTAGACATGTTTGTACCATCAGCTAAAATCTCACTGTAATGTTCTGAGGGTTTAGAAACTGCTAGGGAGGAAGGAGGCATGATGAGCAGGGAGCCCAGCTTTCTATCAATT	chr19:42999642-43002642	chr19	43002642	-	0	1	0	0	chr19:42999642-43002642	chr19	43002642	-	0	1	0	0	chr19:42999642-43002642	chr19	43002642	-	0	1	0	0	chr19:42999642-43002642	chr19	43002642	-	0	1	0	0	chr19:42999642-43002642	chr19	43002643	-	1	1	0	0
chr19:49458254-49461254	chr19	49461254	-	Observed	TGCCTCATGATCTCTTTTGGCCAACAACAGCCAGGAGCATTTCACCACCACCCCCACCACATTTTCTTATGAGAATCTTCATAATGAAAAGTTAAAAGAATTTCACAGTTAAAAGCCATATAGCCGCCACCTATAATTAGATTCTACAATTAACATTTTGCTATACAGACAGTCCCCAACTTATGACGGTTTGACTTACAATTTTGACCTTACTATGGGTTTATCGGGGCATTGAATGCATTTTCAACTTATGTTATTTTCAATTTATGATGGGATTACTAGGATGTAACACCATTGCAAGTCAAGGGGCATCTATACTTGCTAGAATAATCTCTTAAAGTTATAAATCAGGTCTTGTCGCTTCCGTATTTAAAACCAGCCAATCACTCCCATCACACT…	chr19:49458254-49461254	chr19	49461254	-	0	1	0	0	chr19:49458254-49461254	chr19	49461254	-	0	1	0	0	NULL	NULL	NULL	NULL		0	0	1	chr19:49458254-49461254	chr19	49461254	-	0	1	0	0	chr19:49458254-49461254	chr19	49461255	-	1	1	0	0
chr19:49461254-49464254	chr19	49461254	+	Observed	CAAGGGCAGAAGCGAGGATCCTGGAGAGGTGGCACCTGTCATAGTCTTGCTGAAAGATGACAAGCCCTGGTGGTAGCAGCAGAGGTGCGGGGGGGGCATTTTTTTTTTTAAGAGGTAGGGTCTTGCTCTGTTGGCCAGGCTGGAGTGCAGTAGTGATCATAGCTCACTGCAGCCTCAAACCGCTGGGGTCAAGCAGTTCTCTCGCCTCAGTCTCCAGAGTAGCTGAGACTACAGGAGCATGCCACCACGCCCCACTAACTGTTGCATTAGTCTTTTTCTATAGAGACGGGGTCTCGCTATGTTGTCCAGGCTGGTCTCCAACAGGGAGGGATATTTCTTTTTGGAAGATTTTTTTTTTTTTTTTTTTTTTTTTTTGATACAGGGTCTCGCTCTGTTACC…	chr19:49461254-49464254	chr19	49461254	+	0	1	0	0	chr19:49461254-49464254	chr19	49461254	+	0	1	0	0	NULL	NULL	NULL	NULL		0	0	1	chr19:49461254-49464254	chr19	49461254	+	0	1	0	0	chr19:49461254-49464254	chr19	49461255	+	1	1	0	0
chr19:50324915-50327915	chr19	50327915	-	Observed	TGAGTTGTCATAATGTTATGGGAAACACACTGGGTCTATTTTCCTTCCACCTCTTTTTTTTTTTTTTTTTTCCCGAGACAGGGTCTCGCTCTTTCACCCAGGCTGGAGTGCGGTGGCACAATCTCGGCTCACTGCAACCTCTGCCTCCCAGTCTCAGTTGATCCTCCTACCTCAGCCTCCTGAGTAGCTGGGACTACAGGTGTGCACCACCATGCCTGGTTAATTTTTTCTATTTATTTGTTGTTTTTGTATTACATACTAATT	chr19:50324915-50327915	chr19	50327915	-	0	1	0	0	chr19:50324915-50327915	chr19	50327915	-	0	1	0	0	chr19:50324915-50327915	chr19	50327915	-	0	1	0	0	chr19:50324915-50327915	chr19	50327915	-	0	1	0	0	chr19:50324915-50327915	chr19	50327916	-	1	1	0	0
chr19:50327915-50330915	chr19	50327915	+	Observed	GTTGTTCATTCATATGTTCACTCATTAATTCAACAAATGTTTGTGGAACAAATCGTCCTGGGCACCAAGGAGTTAGTGGGCATGAGATAGGCAAGGTCCTGGCCCTCATGGAACTAGTTTGCCTGGGTGACAGGCCGTGTGTAGGGAGCCCTTGGTCATGGCCGGATGCTGTTAACATTCACTCATTTTGACCTCCTGGGGCTCCAGGCACCTGTTAGCCGATGAAAGCGGGCAGCAGAGACCCCGGGGAATGATACTGGGTAGAACAAATGGGAGTAAGTTAGAGGACTTGGGAACACCAAGTCAGAGCCCACTTGTGTCACCTAGGGGGCTTTTATTTTTATTTTGTGTCTGCCATATCAAGGGGTTTATTTGGAATT	chr19:50327915-50330915	chr19	50327915	+	0	1	0	0	chr19:50327915-50330915	chr19	50327915	+	0	1	0	0	chr19:50327915-50330915	chr19	50327916	+	1	1	0	0	chr19:50327915-50330915	chr19	50327915	+	0	1	0	0	chr19:50327915-50330915	chr19	50327916	+	1	1	0	0
chr18:19360898-19363898	chr18	19360898	+	Random	TTTGAGGAACCTCCATACTGTTTCTCATAGTGGCTGTACTAATTTAAAGTCCCACCAACAGTCTACAGGTGTTCCCCTTTTCGTGTGTTCTTGTCAGCATCCGAAAAGCCATTTTCTTTTTTTCTCTTTTTAAAAATTTAAATT	chr18:19360898-19363898	chr18	19360898	+	0	1	0	0	chr18:19360898-19363898	chr18	19360898	+	0	1	0	0	chr18:19360898-19363898	chr18	19360899	+	1	1	0	0	NULL	NULL	NULL	NULL		0	0	1	chr18:19360898-19363898	chr18	19360899	+	1	1	0	0
chr18:19357898-19360898	chr18	19360898	-	Random	AAACTAAAAACAGAACTACCATATGATCCAGTAATCCCATTGCTGGGTGTATATATACCCAGAAGAAAGAATATCAGTATGTCAAAGAGAGATTTGTACTCCCATGTTTACTGCAGCACTATCCACAATAGCCAAGACATGAAATCAACCTAAGTGTTCATAAATAGATTGAAAGGATAAAGAAAATGTGGGCCGGGTATGGTGGCTCATTCCTGTAATCCCAACACTTTGGGAGGCCAGGGGAGAAACATCACTTGAGACCAGGAGTTCAGGACCTGCATGGGCAATACAATGAGACCCCTTCTCTAAAAATAGAATAGAACAGGAGGTACATATACCCAAAGGAGTATTACTCAGCTATAAAAAGAATGAAATCCTGTCATCTGCAGCAACATGAAT…	chr18:19357898-19360898	chr18	19360898	-	0	1	0	0	chr18:19357898-19360898	chr18	19360898	-	0	1	0	0	chr18:19357898-19360898	chr18	19360898	-	0	1	0	0	chr18:19357898-19360898	chr18	19360898	-	0	1	0	0	chr18:19357898-19360898	chr18	19360900	-	2	1	0	0
chr18:31063845-31066845	chr18	31066845	-	Random	GGCCTGAGATTTAAGTCCCCTTTAGAGGTTCTACTGGGGAAGGATCCACTTCCAAGCCCAAGTGATCATTTGTAGAATTCAGTTATTTGTGCGCTCTAGTACTGAGAGCCTCAGCTTTTCTCTAGTGTTTGTCTGGGGGTCTCCCTAAGTTCCTTGCCATGTAGGTCTTTAAAACATGACAGTGGCTGGGCGTGGTAGCTCACACATGTAATCCCAGCACTTTGGGAGGCTGAGGCTGGTGGATCACCTGAAGTCAGGAGTTCAAAACCAGCCTGACCAACATGGAGAAACCCCATCTCTACTAAAAATACAAAATTAGCTGGGTATGGTGGTGCATGCCTGTAATCCCAGCTACTCAGGAGGCTGAGGCAGGAGAAGCACTTGAACCCAGGAGGTGGA…	chr18:31063845-31066845	chr18	31066845	-	0	1	0	0	chr18:31063845-31066845	chr18	31066845	-	0	1	0	0	chr18:31063845-31066845	chr18	31066845	-	0	1	0	0	chr18:31063845-31066845	chr18	31066845	-	0	1	0	0	chr18:31063845-31066845	chr18	31066873	-	28	0	1	0
chr18:31066845-31069845	chr18	31066845	+	Random	AACGCCATGATTCCAGCATTGCTAGAGGCCATGAAGCTGAGAACCTGTCTAAGGCATGCCTGGATTTCTGTATATTTTTTATAGTTGTTATGTTTTGAGGTAAATTGTTAAATGAGTATAGATAACTAATAAAGATTTGATAGCTGGAAATGGGGTGCTACATTATGCACAGATGCATAACAATGTGGGAATGGCTTTAAAACAAAGCCGAGGTGAAGACAGAATGGATTTTGCTGGTCATGATAGAGAAAGCCTAAATTGCCTTAAACCAACCATTAGAAAAAATCATGCTGCCAGTGGAGGCTCAAAGCGTGGGACAGGGCGAGTGTGGGTGTCAAGAATCTGTTATTGGAAACTGGTGTTGGAGGACCACAGCTCCAAAGAACAAATGCCTTTCAA…	chr18:31066845-31069845	chr18	31066845	+	0	1	0	0	chr18:31066845-31069845	chr18	31066845	+	0	1	0	0	NULL	NULL	NULL	NULL		0	0	1	chr18:31066845-31069845	chr18	31066845	+	0	1	0	0	chr18:31066845-31069845	chr18	31066834	+	11	0	1	0
chr18:35422445-35425445	chr18	35425445	-	Random	GCCTGGGTGACAAAAGGAGACCCTGTCTCAAAAAAAAAAAAAAATTAAATATATTCTGGATCTGAAAAAGATCTAGAAAGGGAAGGGGTTTCTCAACAGATATAAATTTCCCCCACAAGACAGCTTGGAAAGACCATTTCAAAATATGTCAAAGAAATATATTTGAGGGTAAAATATTTTTATGGCCTTCAGGGCCTGTATCTGTCATGCGATGCTATCCCAGAGTCCCGTTGGAATTTGGTATCTATTGTCACAAAGAGTCTGTTGTGAGTGTTACAATCTTCATGTTATTGTTAATGCTGGTCAGCTGTGCCTCAACTCCAAAAGGAAGGGGATATAACGAGGCGTGTCTGACCTCCCTTCTTGACATGACTGAAAATTTCATTTTTCAGGTTTTCT…	chr18:35422445-35425445	chr18	35425445	-	0	1	0	0	chr18:35422445-35425445	chr18	35425445	-	0	1	0	0	chr18:35422445-35425445	chr18	35424618	+	827	0	1	0	NULL	NULL	NULL	NULL		0	0	1	chr18:35422445-35425445	chr18	35425448	-	3	1	0	0
chr18:35425445-35428445	chr18	35425445	+	Random	TGGAGTGCAGTGTCAAGATCATAGCTCACTGCAGTCTCAGCCTCCTTGGCTCAAGCGATCATCCTGCCTCAGCCTCCGGAGTAGCTGGGACCATAGGTGTATGCCACCAGGAGAGATTTAACCAAGAGTCTGACACATTTTAAGGTCTGAAAAGAGAAATTAACCATCTATTCTCTCTGAAGCCTGCTACTAGGAGAGGCCTCTTTTACATAACAAGAACCTTGGCTTCCACAACCCCCCTTAACTCAAAACCTCTTTCTACTGACTTCAAGTCTTTATACAAAGCTTAACTCTTTTAACCAATTGCCAACTGGAAAATCTTTGAATCCACCTATGACCAGTAAGCCCCACACTTTAAGACATCCTGCCTTTCTGATCAAAACCAAAGTATACCTTCCA…	chr18:35425445-35428445	chr18	35425445	+	0	1	0	0	chr18:35425445-35428445	chr18	35425445	+	0	1	0	0	chr18:35425445-35428445	chr18	35425446	+	1	1	0	0	NULL	NULL	NULL	NULL		0	0	1	chr18:35425445-35428445	chr18	35425446	+	1	1	0	0
chr18:36901225-36904225_Ricksha_c_DNA	chr18	36904225	-	RMSK	ATAGCTATGGTGACATAGCTATCATATCATATATCATATCAAATATCTCTATCTATAGCTAAATATCATATCTATAGCTCTAGCTATAAGCTATTATATCTTACATCATATATCACATATCACATACATCATATGTGCGTGATATAAGAAATCAGACAAAAGACTAACAGCACACCTCATTCTGTCACTTCCCTGGATTTCCTGGGGTTTTGTTTCATATATATATATATATGAAACAAATGTGTGTGTGTGTATATATATATATATATATATATATACACACACACACATATATACATACACATATATATATACACACATACACATATATATATACACACACATATATATACACACATGTATAGCTATAGCTATGAAAATCTATATACACACATACAC…	chr18:36901225-36904225_Ricksha_c_DNA	chr18	36904225	-	0	1	0	0	chr18:36901225-36904225_Ricksha_c_DNA	chr18	36904225	-	0	1	0	0	chr18:36901225-36904225_Ricksha_c_DNA	chr18	36904010	+	215	0	1	0	NULL	NULL	NULL	NULL		0	0	1	chr18:36901225-36904225_Ricksha_c_DNA	chr18	36904226	-	1	1	0	0
chr18:36904225-36907225_Ricksha_c_DNA	chr18	36904225	+	RMSK	AGCTATACACTATTCGTTCTGTCCTTCTGAAGAGATCTGACTAATACAACCTGGGTGTGATGATGCAAAAAAAGGAGAATAAAACAAGGCATGATATAAGATATATATATATATATATATATATATGAAACAAATGTGTGTGTATATATATATATATACACACACACATATACACACACATATATATACACACACACATATATACACACACATATACATACACACATACACATATATATACACACACATATATATACACACACACATATATACACACACATATATACACACACATATATATACACACACACATATATACACACACATATACACACATATATATATACACACACATACACATATATACACACACATATATATACACACACATATATACAC…	chr18:36904225-36907225_Ricksha_c_DNA	chr18	36904225	+	0	1	0	0	chr18:36904225-36907225_Ricksha_c_DNA	chr18	36904225	+	0	1	0	0	chr18:36904225-36907225_Ricksha_c_DNA	chr18	36904226	+	1	1	0	0	NULL	NULL	NULL	NULL		0	0	1	chr18:36904225-36907225_Ricksha_c_DNA	chr18	36904226	+	1	1	0	0
chr18:53514104-53517104_AmnSINE1_SINE_Deu	chr18	53517104	-	RMSK	TTTAGGAGCTGCTACTGCTGACATTCAGCATAGCATGAAAGAATGAAAAATT	chr18:53514104-53517104_AmnSINE1_SINE_Deu	chr18	53517104	-	0	1	0	0	chr18:53514104-53517104_AmnSINE1_SINE_Deu	chr18	53517104	-	0	1	0	0	chr18:53514104-53517104_AmnSINE1_SINE_Deu	chr18	53517104	-	0	1	0	0	NULL	NULL	NULL	NULL		0	0	1	chr18:53514104-53517104_AmnSINE1_SINE_Deu	chr18	53517105	-	1	1	0	0
chr18:53517104-53520104_AmnSINE1_SINE_Deu	chr18	53517104	+	RMSK	AATAATCATACCTTGTATTTCTATAGCACCTTTCCCGGAGGTTCTCAAACTGCTTTGCAGACATCATGTAATT	chr18:53517104-53520104_AmnSINE1_SINE_Deu	chr18	53517104	+	0	1	0	0	chr18:53517104-53520104_AmnSINE1_SINE_Deu	chr18	53517104	+	0	1	0	0	chr18:53517104-53520104_AmnSINE1_SINE_Deu	chr18	53517105	+	1	1	0	0	NULL	NULL	NULL	NULL		0	0	1	chr18:53517104-53520104_AmnSINE1_SINE_Deu	chr18	53517105	+	1	1	0	0
chr18:63698096-63701096	chr18	63698096	+	Random	AAAAAAGTCTTTTTAAAAATTAAATGAGAAAAAATCGAATGGCTTCCTTTTTGCAGGCAGCCATTTAAAATAACTTTAAGCCCAGAGGTATGGAAAATCATCTTTCAAATACTTATTTCTATATAAAATATGAACAGAAGTAAGAATT	NULL	NULL	NULL	NULL		0	0	1	chr18:63698096-63701096	chr18	63698096	+	0	1	0	0	chr18:63698096-63701096	chr18	63698244	-	148	0	1	0	chr18:63698096-63701096	chr18	63698096	+	0	1	0	0	chr18:63698096-63701096	chr18	63698097	+	1	1	0	0
chr17:1127514-1130514_MER91B_DNA_hAT-Tip100	chr17	1130514	-	RMSK	TGTCTCCCTTAGGACACTCTAGCACATAGGGCACCTTGATGCACGTTAGAAATCGGCGCTGCCCCTGGGAATT	chr17:1127514-1130514_MER91B_DNA_hAT-Tip100	chr17	1130514	-	0	1	0	0	chr17:1127514-1130514_MER91B_DNA_hAT-Tip100	chr17	1130514	-	0	1	0	0	chr17:1127514-1130514_MER91B_DNA_hAT-Tip100	chr17	1130514	-	0	1	0	0	chr17:1127514-1130514_MER91B_DNA_hAT-Tip100	chr17	1130514	-	0	1	0	0	chr17:1127514-1130514_MER91B_DNA_hAT-Tip100	chr17	1130515	-	1	1	0	0
chr17:1130514-1133514_MER91B_DNA_hAT-Tip100	chr17	1130514	+	RMSK	GGCGACGACTCACAGAAATAAAAATCACTCCCTGGGAAAAGCCTAGTGTACTGGGCACCCCGGGGAGGGTGACAGATGTGGGTCTGGGGGGAGACAGGATTGCAGCCAGCTCTGAAGCAGCTGGGGCCAGTTGGGTAGCCTCCACCAAGGGCATTTGGAACTTGGCACTAGGGTGAAATCTTCAGGCTCTTCCCTTAAGTTAAAGAGACATATAAAAATGTTACCAGCATGGGCGGCAAGAGCATTGCCTGTGGGAAACACAGCCAATCTTTGCTAAGGAATAAGTGTAATT	chr17:1130514-1133514_MER91B_DNA_hAT-Tip100	chr17	1130514	+	0	1	0	0	chr17:1130514-1133514_MER91B_DNA_hAT-Tip100	chr17	1130514	+	0	1	0	0	chr17:1130514-1133514_MER91B_DNA_hAT-Tip100	chr17	1130515	+	1	1	0	0	chr17:1130514-1133514_MER91B_DNA_hAT-Tip100	chr17	1130514	+	0	1	0	0	chr17:1130514-1133514_MER91B_DNA_hAT-Tip100	chr17	1130515	+	1	1	0	0
chr17:8207714-8210714_MER4-int_LTR_ERV1	chr17	8210714	-	RMSK	GCAATAACTATTTTAGTCAATAAATCAGGTAACACAATACAAAAGTAGGCAGTTTAGCCAGGCAAGGTGGGCAGATCACCGAGGTCAGGAGTTCGAGACCAGCCTGGCCAACAGGGTGAAAATCTGATTCTACTAAAAATACAAAATATTAGCCGCGCATGGTGGTGCATGCCTATAATCCCTGCTACTCAGGAGGCTGAGGCAGAAGAATCACTTGAACCCGGGAGGCAGAGGTTGCAGTGAGCCAGGATCACACCACTGCACACCAGCCTGGGCACGACAGAGTGAGACTCCATCTCAAAAAAAAAAAAAATTTATTTTGCCAAGGTTGAGAGCACACACCTGTGACACAGCTTCAGGAGATCTTGATGACATGTGTCCAAGGTGGTTAGGGCACAG…	chr17:8207714-8210714_MER4-int_LTR_ERV1	chr17	8210714	-	0	1	0	0	chr17:8207714-8210714_MER4-int_LTR_ERV1	chr17	8210714	-	0	1	0	0	chr17:8207714-8210714_MER4-int_LTR_ERV1	chr17	8210714	-	0	1	0	0	chr17:8207714-8210714_MER4-int_LTR_ERV1	chr17	8210714	-	0	1	0	0	chr17:8207714-8210714_MER4-int_LTR_ERV1	chr17	8210715	-	1	1	0	0
chr17:9290595-9293595	chr17	9290595	+	Random	AGCATATGTAAAAGTGGGCTTTTTTTTCTTTTTGAGAGGGAGTCTTGCGCTCTGTCACTCAGGCTGGAGTGCAGTGGCACGATCTCGGCTCACTGCAAGCTCCGCCTCCCGGGTTCACGCCATTCTCCTGCCTCAGCCTCCCGAGTAATGGGACTACAGGCGCCCGCCACCACACCCGGCTAATTTTTTGTATTTTTAGTAGACACGGGTTTCACCGTGTTAGCCAAGATGGTCTCGATCTCCTGACCTCATGATCCGCCCGCCTTGGCCTTCCAAAGTGCTGGGATTACAGGCGTGAGCCACCACGCCTGGCCAAAAAGTGGGCATTTTTATGATCTGTGCCTCATTCTCTATCAAGACAGTCCACAGTAACAATCATGCTTTGTACTTGGCCTTGTA…	NULL	NULL	NULL	NULL		0	0	1	chr17:9290595-9293595	chr17	9290595	+	0	1	0	0	chr17:9290595-9293595	chr17	9291086	-	491	0	1	0	NULL	NULL	NULL	NULL		0	0	1	chr17:9290595-9293595	chr17	9290596	+	1	1	0	0
chr17:9287595-9290595	chr17	9290595	-	Random	ACTATATATAAACTCAGCTGTGTTCAATGCTGATGAGACAAAGACTGAAGCTATGTGTCCAAGTCCTCCCATCACGTTTTTAGGAAGAATACTATGCCCAGAGCATCAGGATGTCACAAGATCTCGAAATCACTTCCTTTGAGCGTTTGCTAAAGTTTGGATCTAAGTATCTTTAACCTAGAGGAGAAGACCAAGGAGATATATGAGGAAAATT	chr17:9287595-9290595	chr17	9290595	-	0	1	0	0	chr17:9287595-9290595	chr17	9290595	-	0	1	0	0	chr17:9287595-9290595	chr17	9290595	-	0	1	0	0	chr17:9287595-9290595	chr17	9290595	-	0	1	0	0	chr17:9287595-9290595	chr17	9290596	-	1	1	0	0
chr17:13084270-13087270_AT_rich_Low	chr17	13087270	-	RMSK	TATAAAGATAAATTAATGTCTTTGGTGTTTTTCTTTTCCATCAAAAGTCAAATAATGTATTCAAAATGAAAAATATTCTCATATATTTTTATCAAAATTGCTTCATTTGCTCCTCATCATGGTCTTATAAGCTAGATAGGGCAATTTACGTAAGTGATAACTTAGAAATACATTGAGCATCACAGCTTTGACACGAATT	chr17:13084270-13087270_AT_rich_Low	chr17	13087270	-	0	1	0	0	chr17:13084270-13087270_AT_rich_Low	chr17	13087270	-	0	1	0	0	chr17:13084270-13087270_AT_rich_Low	chr17	13087270	-	0	1	0	0	chr17:13084270-13087270_AT_rich_Low	chr17	13087270	-	0	1	0	0	chr17:13084270-13087270_AT_rich_Low	chr17	13087271	-	1	1	0	0
chr17:13087270-13090270_AT_rich_Low	chr17	13087270	+	RMSK	ACTTTAATAATAAGCTTATAAAAATTAAAACAAAAATACAAAAATAGAACAAAATAGGGAAAGTGAACTAATATGAGATCAAATT	chr17:13087270-13090270_AT_rich_Low	chr17	13087270	+	0	1	0	0	chr17:13087270-13090270_AT_rich_Low	chr17	13087270	+	0	1	0	0	chr17:13087270-13090270_AT_rich_Low	chr17	13087355	-	85	0	1	0	chr17:13087270-13090270_AT_rich_Low	chr17	13087270	+	0	1	0	0	chr17:13087270-13090270_AT_rich_Low	chr17	13087271	+	1	1	0	0
chr17:20769092-20772092_REP522_Satellite_telo	chr17	20772092	-	RMSK	GCCTTCTCCGGCTAAGCTATCCTTTTTTCCCTTTGGCCCTAACTACCCTCGTTACTCCCCTCTATCTGTCCCAAAACTGTTTTCCTTCTCCTACCTGCTCCAGCCGCGCTGCTCTCTCTCCGTCACTGCCAACAACCGCAGCGAGGCGAGCCGCGCTCCCGCGGCTCCAGCCTCCAGCATACGGCCACCGACTCCTGATTCCTAGTCCTCTACGTTGGGCAGTGAGCAACTCCACATAAAAATACAGGAACTTGAAAAAACGTGTTTCCGCTTCAGCATCATTTATATACTGCGGTAATGCCCACGGAGGTTCCTGGACTGCATGTCTTGATTGGATGAGAAAAAAACCTCCAGGCTTACTCTGATTGGACTTTATGATCATGTTCTGATTGGATGAGA…	chr17:20769092-20772092_REP522_Satellite_telo	chr17	20772092	-	0	1	0	0	chr17:20769092-20772092_REP522_Satellite_telo	chr17	20772092	-	0	1	0	0	NULL	NULL	NULL	NULL		0	0	1	chr17:20769092-20772092_REP522_Satellite_telo	chr17	20772092	-	0	1	0	0	chr17:20769092-20772092_REP522_Satellite_telo	chr17	20772093	-	1	1	0	0
chr17:20772092-20775092_REP522_Satellite_telo	chr17	20772092	+	RMSK	ATTGCAAAAAGATGGCAGCGAAAAGATGGTGGGGAAAAAAGTTTTTGGGTAGATGGAGGTGTAAAAACAGGGTGGGGAGCGGGAGGGAAGGAAGGTTTTGCAGAAAGACGGTGGGTAAAAAGTTTAAGGGTAGATGGAGGGGGAAAAGAGGGTGGCAGGTGGGCGGAGGAAAGAGAGGGAGGTGATGGGGGAAAAGGGGGGGGAAGGGAGAGAAGGTTTTGTGAAAAGACAGTGGGGAGAAAATATAGTGAGGGGGAAAAGTTTTTGGGTTGAACAAAAGAGGGTAGCAAGTGGCAGAAGGAAAAAGAGGGTAGCCAGCAGGAGGAAGACAAAGTTTTGTGAAAAGACAGTGGCAGAAAAGAAAGATGGTGAAGAAAGAAAAGACGGGGGGTGAAAAGT…	chr17:20772092-20775092_REP522_Satellite_telo	chr17	20772092	+	0	1	0	0	chr17:20772092-20775092_REP522_Satellite_telo	chr17	20772092	+	0	1	0	0	NULL	NULL	NULL	NULL		0	0	1	chr17:20772092-20775092_REP522_Satellite_telo	chr17	20772092	+	0	1	0	0	chr17:20772092-20775092_REP522_Satellite_telo	chr17	20772093	+	1	1	0	0
chr17:25908235-25911235_U2_snRNA_snRNA	chr17	25911235	-	RMSK	GATCAAGCGTAGGAAAGGGGTGCCCATGCCGAGGAGAGAAACCAGGTGCCCCAATCCTCAGGGGTACAAGAAGGTAAGAGGCACCCAAGGAAAACACTCCCTTTCTTTCTGTGCTGCCAAGGGTATACTGACAAGGGCAATCTTTGTAACAAAAAAGACAATGATCTAACGCCCATCAAGAAGGGACAAGATAAACTATACAACGAAATAATATGAACAAGTCAAACAAATGGGGTTTAATT	chr17:25908235-25911235_U2_snRNA_snRNA	chr17	25911235	-	0	1	0	0	chr17:25908235-25911235_U2_snRNA_snRNA	chr17	25911235	-	0	1	0	0	chr17:25908235-25911235_U2_snRNA_snRNA	chr17	25911235	-	0	1	0	0	chr17:25908235-25911235_U2_snRNA_snRNA	chr17	25911235	-	0	1	0	0	chr17:25908235-25911235_U2_snRNA_snRNA	chr17	25911236	-	1	1	0	0
chr17:25911235-25914235_U2_snRNA_snRNA	chr17	25911235	+	RMSK	TTAGCCAAAAGGCCGAGAAGCAATAAGGGCACCCTTTTTCTAGGGGGTTCCTTGGGCCCTGGTGTATCTTGGGCCTTGGAGTCATCTTTGGAACGGGCCTGATCCCCTCTCCCAGTGCATGCTGTTAGGGTCCTTTATGGGATGGAGCCTGGACAGCTCCGATGGGTTTGAGTATGCTGCCCAAGGAGGAGAGATCCAGGTGTCACCGACCCTGCTGCTCCCACTCGGGCTGTCCTGCTGGGGCCTGGGTCCCACCCAGAAGGGGCTGTAGAATGCAGTGATGATGGCCACACGAACATGGGTCAGTCAGAGGAGGCCTCACAGTGGGCTCAACCCAGTCCCTGTGTTTCTGTCTTCTCCCAAGAAGAGCATTAGGAAAGCTGTGGTCTCATTCCCATG…	chr17:25911235-25914235_U2_snRNA_snRNA	chr17	25911235	+	0	1	0	0	chr17:25911235-25914235_U2_snRNA_snRNA	chr17	25911235	+	0	1	0	0	chr17:25911235-25914235_U2_snRNA_snRNA	chr17	25911236	+	1	1	0	0	chr17:25911235-25914235_U2_snRNA_snRNA	chr17	25911235	+	0	1	0	0	chr17:25911235-25914235_U2_snRNA_snRNA	chr17	25911236	+	1	1	0	0
chr17:26160823-26163823_tRNA-Glu-GAA_tRNA_tRNA	chr17	26163823	-	RMSK	AGCTGCTAGACTACAGTATGGAATGGTCTTTGCTGTTATTCCTGGAGAAGATCTAAGTCATGTAGTTTTTAGCTTGCAATATTTTTTAACTTTGTTTTAGGTTATATTTTTGTTCTTTAATTTAGTCAAGAGAATTCTTAAGGCTAGCCATGACGCTATTGCATTTCCTTTTTAAAATTTGATTTTCCCATCAACTGTTTAGAAAAAGAGATCTCTAAAATTATTTTTTGAATTTAGGAGTCCAATTTAAAGGACCCCTTTTCAGGCCATTTTCCTCCAGAGTCTAAAGAATATTGCAGCCAAGCAGTACTACAATTAAAAAAAAAAAAAACTTTTTCTTTTTCATGGGCTGAAAGCTAAAAATGGCCCAGTTCTGCAGAATACACCCTAATGGGCTGC…	chr17:26160823-26163823_tRNA-Glu-GAA_tRNA_tRNA	chr17	26163823	-	0	1	0	0	chr17:26160823-26163823_tRNA-Glu-GAA_tRNA_tRNA	chr17	26163823	-	0	1	0	0	chr17:26160823-26163823_tRNA-Glu-GAA_tRNA_tRNA	chr17	26162097	+	1726	0	1	0	chr17:26160823-26163823_tRNA-Glu-GAA_tRNA_tRNA	chr17	26163823	-	0	1	0	0	chr17:26160823-26163823_tRNA-Glu-GAA_tRNA_tRNA	chr17	26163824	-	1	1	0	0
chr17:27751223-27754223	chr17	27754223	-	Observed	TCTCCCCATTTTGGTCCAAACTACATTTCTAAACTTATTTTCCACCAATGGCATTACATTCATTAATGTTATTCTCTCCACTTGGAATGCTATCCACAAAACCCCCATGTCTGCCTACAAATCCTACCCACCCTTCCGAATCTATTTCATTGTTCCCTAGTATATCAATT	chr17:27751223-27754223	chr17	27754223	-	0	1	0	0	chr17:27751223-27754223	chr17	27754223	-	0	1	0	0	chr17:27751223-27754223	chr17	27754223	-	0	1	0	0	chr17:27751223-27754223	chr17	27754223	-	0	1	0	0	chr17:27751223-27754223	chr17	27754224	-	1	1	0	0
chr17:27754223-27757223	chr17	27754223	+	Observed	ACCCTGAAAACTTAACCTGGAGAAGATTATATAATATTGAGAACTTGTAGGTTAAAGTTTTTGAGCAGGAAGATTGAGTAATT	chr17:27754223-27757223	chr17	27754223	+	0	1	0	0	chr17:27754223-27757223	chr17	27754223	+	0	1	0	0	chr17:27754223-27757223	chr17	27754224	+	1	1	0	0	chr17:27754223-27757223	chr17	27754223	+	0	1	0	0	chr17:27754223-27757223	chr17	27754224	+	1	1	0	0
chr17:31647069-31650069	chr17	31647069	+	Random	TCTAATAAGGAGCTCGTGGAGCAGTAAAAAGCAGGAGTTAATAGAAGCCACACCAGCCTCAGCAGCATCTGACACCCATACCAGCCCTGCGTGTGAGAAAATGTTTGGATAAAATCAGAAGCTGAACATCTTCCAAACAGACATTTCCTCCCTTCTAAGAGGGCTCTCTATAAAATCCTCTTGTAAATT	chr17:31647069-31650069	chr17	31647069	+	0	1	0	0	chr17:31647069-31650069	chr17	31647069	+	0	1	0	0	chr17:31647069-31650069	chr17	31647070	+	1	1	0	0	NULL	NULL	NULL	NULL		0	0	1	chr17:31647069-31650069	chr17	31647070	+	1	1	0	0
chr17:41593796-41596796	chr17	41596796	-	Observed	ATAGACATTTCTTCAAAGAAGATATACAAATGGCCAACAAGCACATAAAAAGATGCACAGATGCACAACATCAGTAGTAATTAGGGAAATGCAAATCAAAACTACAATGAAATATCACTTCATACCCACTAGGATGGCTATAATTTTTTTAAAAAACAGAAACTAACAAATGTCAGTGAGGACGGGAGGTATCAGAAACCTCATGCATTGCTGGTGGGAATGTAAGATGTTGCAGCCACTGTAGAAAAGTTTGGTGGTTCCTTAATAGGCTAAATACAGAATTAGCACATGACCCAGCAATTACACTTCTAGGTATATATCCAAAAGAACTGAAAGCAGACTCAAACAGATACCTGCACACTAATGTTCACAGCAGCATTATTGATAATAGCCAAAAGG…	chr17:41593796-41596796	chr17	41596796	-	0	1	0	0	chr17:41593796-41596796	chr17	41596796	-	0	1	0	0	chr17:41593796-41596796	chr17	41596796	-	0	1	0	0	chr17:41593796-41596796	chr17	41596796	-	0	1	0	0	chr17:41593796-41596796	chr17	41596797	-	1	1	0	0
chr17:41596796-41599796	chr17	41596796	+	Observed	TCAAGCTCTGTGCCTATTTTTTAAATTGAGTTGTTTGTCCTTTTGCTGTTGAGTTGTACATATTGTCATTTTGAGAGAGTGTTAGGGTTTTTTGTTTTTTTTTTTCTTGGAAGACGTTTTATCATGTTGCCTAGGCTGGTCTCAACTCCCGGACTCAAGCGATTCTCCCTCCTTGGCCTCCCAAACTGCTGAGATTACAGGTGTGAGCCACCATGCCCAACTGAGAGAATATTTTCAAAAAGTTTCCTGAGAAATT	chr17:41596796-41599796	chr17	41596796	+	0	1	0	0	chr17:41596796-41599796	chr17	41596796	+	0	1	0	0	chr17:41596796-41599796	chr17	41596797	+	1	1	0	0	chr17:41596796-41599796	chr17	41596796	+	0	1	0	0	chr17:41596796-41599796	chr17	41596797	+	1	1	0	0
chr17:44138854-44141854	chr17	44138854	+	Observed	TAACATCCACCATACTAGACCCCTAAAGTGATGAAACACACAATAAATAGCAATATAGGCTATTCAGTAATT	chr17:44138854-44141854	chr17	44138854	+	0	1	0	0	chr17:44138854-44141854	chr17	44138854	+	0	1	0	0	chr17:44138854-44141854	chr17	44138855	+	1	1	0	0	chr17:44138854-44141854	chr17	44138854	+	0	1	0	0	chr17:44138854-44141854	chr17	44138855	+	1	1	0	0
chr17:45201600-45204600_(CA)n_Simple_repeat	chr17	45201600	+	RMSK	GTAACAATCCTTGCTTTTGGTCATCTATCTATCTATCTATCTATCTATCTATTCATTTTTATTTATTGAGGTGGAGTCTCGCTCTGTCGCCCAGGCTGGAGTGCAGTGGCGCCATCTCTGCTCTCTGCAATCTCCGCTTCTCAGATTCAAGCAATTCTCCTGCCTCAGCCTCCCGCGTAACTGGGATTACAGGCATGCGCCACCACACCCAGCTAATTTTTGTATTTTTAGTAGAGACGGGGTTTCACCATGTCAGCCAGGCTGGTCTTGAACTCCTGACCTCAAGTAATCTGCCCGCCTCAGCCTACCAAAGTGCTGGGATTACAGGCGTGAGCCACCATGCCCGGCCCAGTGATTTATTTTTTAACGAAAAATAACTATATAATTTTTCAGAACAAC…	chr17:45201600-45204600_(CA)n_Simple_repeat	chr17	45201600	+	0	1	0	0	chr17:45201600-45204600_(CA)n_Simple_repeat	chr17	45201600	+	0	1	0	0	NULL	NULL	NULL	NULL		0	0	1	chr17:45201600-45204600_(CA)n_Simple_repeat	chr17	45201600	+	0	1	0	0	chr17:45201600-45204600_(CA)n_Simple_repeat	chr17	45201601	+	1	1	0	0
chr17:45198600-45201600_(CA)n_Simple_repeat	chr17	45201600	-	RMSK	CACCTGCATATTTCACGAAGAGGGGTGTGTGTGTGTGTGTGTGTGTGTGTGTGTGTTTTCAGTGTACTAGAGTGCCTGCCATTTCTTAGTACCTATTGTCATATAAGTATGCATTTTATTTTCACAGCAATAAGAACTAATACAATAAGGAAGTATATTGATTAAGATTTAGTTAGCTTTTGTGAAGATGATTTGGGAAATCAAATAAGTAAAAACGCTTGGTCAAAACTTTAAAAATT	chr17:45198600-45201600_(CA)n_Simple_repeat	chr17	45201600	-	0	1	0	0	chr17:45198600-45201600_(CA)n_Simple_repeat	chr17	45201600	-	0	1	0	0	chr17:45198600-45201600_(CA)n_Simple_repeat	chr17	45201362	+	238	0	1	0	NULL	NULL	NULL	NULL		0	0	1	chr17:45198600-45201600_(CA)n_Simple_repeat	chr17	45201601	-	1	1	0	0
chr17:62375799-62378799	chr17	62375799	+	Random	CACGCCATTCTCCTGCCTCAGCCTCCTGAGTAGCTGGGACTACAGGCGCCCGCCACCACGCCCAGCTAATTTTTTCTATTTTTAGTAGAGACAGGGTTTCACCGTGTTAGCTAGGATGGTCTCAATCTCCTGACCTCGTGATCCACCTGCCTTGGCCTCCCAAAGTGTTGGGATTACAGGCGTGAGCCACCGCACCCGGCTTGAATAATATTTATTTTTATGTGGCCGTCTTCTATTGCAGACCACGAACTTCTTTTTTTTTTTTTTTTTTTTTTTTTTTTTTTTGAGACAGAGTCTCTGTTGCCCAGGGTGGAGTGCAATGGCACGATGTCAGCTCTCAGCTCACTGCAACCTCCAACACCGGGGTTCAAGCAATTCTCCCTGCCTCAGCCTCCCAAG…	chr17:62375799-62378799	chr17	62375799	+	0	1	0	0	chr17:62375799-62378799	chr17	62375799	+	0	1	0	0	chr17:62375799-62378799	chr17	62376499	-	700	0	1	0	NULL	NULL	NULL	NULL		0	0	1	chr17:62375799-62378799	chr17	62375800	+	1	1	0	0
chr17:62372799-62375799	chr17	62375799	-	Random	AACCTGGGAGGCGGAGCTTGCAGTGAGCCGAGATGGTGCCACTGCACTCCAGCCTGGGCGACAGAGCAAGACTCTATCTCAAAAACAAAAAAAAAAAAACAAAAAAAACAAATAAATAAATAAATAAATATTATTCAATATACACAGAGAGACAAGCTGTACTAAAAGTAAGTGCTAGGTACATGGATGGTGCAATCATGGGGTAGGTGATTAGCTCTGGTTAGAAGGCTTGGGAAAATGCAGGCCGGGCACGGTGGCTCACATCTGTAATACCAGCACTTTGGGAGGCCAAGGCAGGAGGATCACTTGAGGCCAGGAGTTCAAGACCAGCCTGGCCAACATGGTGAAACCCCATCACTACTATAATTACAAAAAAAACAAAATTAGCCAGGTGTGGTG…	chr17:62372799-62375799	chr17	62375799	-	0	1	0	0	chr17:62372799-62375799	chr17	62375799	-	0	1	0	0	chr17:62372799-62375799	chr17	62374728	+	1071	0	1	0	chr17:62372799-62375799	chr17	62375799	-	0	1	0	0	chr17:62372799-62375799	chr17	62375800	-	1	1	0	0
chr17:67741253-67744253	chr17	67741253	+	Random	TTTATCTGAATATAATGTTAGAAGAAATCTTGGCTTTGAACTTTTACCTCTTGGGCTGTGTGATGGTACCAGGACAGCACACTGAAATT	chr17:67741253-67744253	chr17	67741253	+	0	1	0	0	chr17:67741253-67744253	chr17	67741253	+	0	1	0	0	chr17:67741253-67744253	chr17	67741254	+	1	1	0	0	NULL	NULL	NULL	NULL		0	0	1	chr17:67741253-67744253	chr17	67741254	+	1	1	0	0
chr16:17822514-17825514_MER63A_DNA_hAT-Blackjack	chr16	17825514	-	RMSK	TGCAAGGAATCAGCATTGCTTCAGCAGAAGTGGCTCCTCTATCCCATCGTATGCTGAAGGTGCTCATATTGGCTCGTGAGGGCCAATTGTTAGTATCTCTTCAAAACTCTGCATTCAGCAAGCACGCATTGGAAGCGCAGAATCAGCCCTGGTGGGAGTATTTACACCATGGAAATTTGTATCATCTGACAACCCCCCATCTCCACCTCCACTCCATAGCTGTTTGTTAAACATTTACCAGCACACCACTACCTGAAACCTAAACTTTCAGGGAGAAAGCTGGCCAAATATTGGTGGTTACTATACTTAAAATGTGGAATGTTTATGACCTTTTGTTCTCAGCCTTTAGAGGCCAATT	chr16:17822514-17825514_MER63A_DNA_hAT-Blackjack	chr16	17825514	-	0	1	0	0	chr16:17822514-17825514_MER63A_DNA_hAT-Blackjack	chr16	17825514	-	0	1	0	0	chr16:17822514-17825514_MER63A_DNA_hAT-Blackjack	chr16	17825514	-	0	1	0	0	NULL	NULL	NULL	NULL		0	0	1	chr16:17822514-17825514_MER63A_DNA_hAT-Blackjack	chr16	17825515	-	1	1	0	0
chr16:17825514-17828514_MER63A_DNA_hAT-Blackjack	chr16	17825514	+	RMSK	ATGCATGCTCCACAGCACATATAAGTCAGGGAGGGAGAGTGAAGTTATCCTTTGGAGAGGCGCAGCGTTGGTGCAGAGAGATTCTCCCTACTTCCGCTTACTTCCCCAGAGGTTCTACTCCTCGTTGCAAAATGAGGGATGCACAAAGCAAATAGCTCACTAAGTTGGGAGGCATTTATAAGAAGGGGCTGCCAGACTCTCTCTCTCTGCTTGCTGACCAGTTTAGTGCTTCCTGAGCTAATT	chr16:17825514-17828514_MER63A_DNA_hAT-Blackjack	chr16	17825514	+	0	1	0	0	chr16:17825514-17828514_MER63A_DNA_hAT-Blackjack	chr16	17825514	+	0	1	0	0	chr16:17825514-17828514_MER63A_DNA_hAT-Blackjack	chr16	17825515	+	1	1	0	0	NULL	NULL	NULL	NULL		0	0	1	chr16:17825514-17828514_MER63A_DNA_hAT-Blackjack	chr16	17825515	+	1	1	0	0
chr16:49189277-49192277	chr16	49192277	-	Random	CACATACCTTAGCCACTTTGATCCTCAAACAAAGATCTATGGAAAGCCAAGGCTGCACATAGGCAAAGGAAACCATATATGTGCCGCTTCTAAACAGAACCCTGGACAGTGCACAACAGCAGTTGCCTAATCAGCACCATGGACAGCTCACACAAACACCTTTCTCTTCTTCACCCCCAGTCATCCTTGGCTTCTAATGGCTGTCCAGGACCCAAACTAGAGTAGAGCAGCAGAGCACGGAGGGCACACCCTGAGAGTGAGTGCCTCCTTACATTTTGTGCCCTGGGTGCCTTGTTTGGCTCATCCTAGTTTTACCCTGCAGTGGTTTATTGTTCATTTGTCCATTCAGCAAACATGTTGGCCAGCTAATAAAACTTTTCTTTCACGGGGATTTGTTTC…	chr16:49189277-49192277	chr16	49192277	-	0	1	0	0	chr16:49189277-49192277	chr16	49192277	-	0	1	0	0	chr16:49189277-49192277	chr16	49192277	-	0	1	0	0	chr16:49189277-49192277	chr16	49192277	-	0	1	0	0	chr16:49189277-49192277	chr16	49192278	-	1	1	0	0
chr16:49192277-49195277	chr16	49192277	+	Random	GCACACCACAGGTTCCAGGCTTCATTCCAAAATGCACCAAGAAAACCAGACAGAATATGTCTCTGCTATTTGGTTTCTGGAAAAAACAGGTGCTGTGCATTCTCTGGTGCCTAGGGAAGCCAAAATACCCACCCCTTAACTCTGCAGGGCCATTATAAAAACATGTTCTCCAAATT	chr16:49192277-49195277	chr16	49192277	+	0	1	0	0	chr16:49192277-49195277	chr16	49192277	+	0	1	0	0	chr16:49192277-49195277	chr16	49192278	+	1	1	0	0	chr16:49192277-49195277	chr16	49192277	+	0	1	0	0	chr16:49192277-49195277	chr16	49192278	+	1	1	0	0
chr16:50020625-50023625	chr16	50023625	-	Random	TACTGTAACCTCTGCCTCCCGGGTTCAAGTGATCCTCCTGCCTCAGCCTCCTGGGCAGCTGAGATCATACCAGGCTAATTTTTTTTTTTTGTATTTTTAGTAAAGATGGGGTTTCACCATTTTGGCCAGGCTGATCTTGAACTCCTGACCTCAAGTGATCCACCCACTTCGGATTACAGGCGTGTAATCCACCGTGCCCGGCAATCCAAAATGCTGGGATTACAGGTGTGAGCCACTGTGCCCGGCAATCTTAACCATTTTTAAGTGTACAGCTCAGTAGTGCTAAGTATATTCACATTGTTGTGAGCGATCACCAGAACTTTTTCATCTTGCAAAACTGAGGCTTGTCATTCGTTAAACAACTCCCTACCTTCTTTCCCTTTGGTCACTGGCAGCCAC…	chr16:50020625-50023625	chr16	50023625	-	0	1	0	0	chr16:50020625-50023625	chr16	50023625	-	0	1	0	0	chr16:50020625-50023625	chr16	50023625	-	0	1	0	0	chr16:50020625-50023625	chr16	50023625	-	0	1	0	0	chr16:50020625-50023625	chr16	50023626	-	1	1	0	0
chr16:50023625-50026625	chr16	50023625	+	Random	AGCCAAGATTGCACCACTGTACTCCAGCCTGAGCAACAGAGTGAGATTCCATCTAAAAAAAAAAGAAAAAAGAAAAAAAAAACAGTTAAGATGGCAAATTTTATGTTCTGTGCATTTCATCAAAATAAAAAAGAGACAAAAAAAAAACCTACGATAAGATAGCTCTTCACACCTACTAAAATGGCTACAATAAAAACAAGTGTTGGTGAGATGTGGAGAAACTGGAACTCATGCATTGCCGGTGGGAATGTCAAATGCCATAGCCATTTTGAAAAGCAGTTTGGCAGATTCTTAAAATGTTAAACATAGCCAGGCATGGTGGCTCACACCTATAGTCCCAGCTACTCAGGAGGCTGAGTTGGGAGGATTGCTTGAGGCCAGGAATTCAAGACCAGCCTG…	chr16:50023625-50026625	chr16	50023625	+	0	1	0	0	chr16:50023625-50026625	chr16	50023625	+	0	1	0	0	NULL	NULL	NULL	NULL		0	0	1	chr16:50023625-50026625	chr16	50023625	+	0	1	0	0	chr16:50023625-50026625	chr16	50023625	+	0	1	0	0
chr16:57637830-57640830	chr16	57640830	-	Random	GGAGCCGGGTGCCACCTCCAACACCAACTCACAGTGACTTTGGGCAAGTCCTTTTTTTGTCTTGAACCTCAGTGGGCCTAGTCTTGGCAACTGTGCAGTCGAGTGTCCAGCCCAGGGTCTAGACCAGAGCCAGTGGCAGCAAACAGCCCTGTTATCAAGAAGCAACATAACAAGAAGAAAGGAGAAAAAAGGTAAGCTGATTTTTCCTTTTCTGAGTGTTTGCAGAAGTCAACAGATAATGTCCAAGGTTAATAAATCAGGAAATGGCAGTAGAAGCATGTTATTTATGGCTCTGGAGGTAACTGCCACATGAGCTCGAACTATTAGAAGTGGTTGCCTCTGGGGAGGGGGCTTGCAGGAAATGGGCTTTTCACTATAAGTCCTTTTTACCAGTTCGTG…	chr16:57637830-57640830	chr16	57640830	-	0	1	0	0	chr16:57637830-57640830	chr16	57640830	-	0	1	0	0	chr16:57637830-57640830	chr16	57640830	-	0	1	0	0	chr16:57637830-57640830	chr16	57640830	-	0	1	0	0	chr16:57637830-57640830	chr16	57640833	-	3	1	0	0
chr16:57640830-57643830	chr16	57640830	+	Random	TGGTCTGCATGGCTCCAGGGCCGGGCTGTCTCTGTGATACCCTTTGGCCCACCCTGAGAGTGACTCTTGTGCCACCCCTGGCCCACGCGGGCCTCTCTCACTCTGGCAGAGGCTTAGCATGGCTGGGGTGGGTGGCCCTGGCTGGGTTCCTGCTGAGGGCTGGCTGAGGCCTCCTGCTCAGGCAGGGGCAGGCATATTTGCAGAGCAGCAGGTGCAGCCTCCCAGTGTTTGGCCAGCCAAGGGTTTTATTCTCCAACACTGCCAGACCTAGACTTTGACCCTCAGGGACTTCTACACAGCTGGCCTTCCAGATCACTGCCCCCATAGCCTCTATATCTCCAGGGGAAAGGCTGAGCCAGTGGCTGAGACTGGCAAAGTGCCGAGCACCAGATACCCAGG…	chr16:57640830-57643830	chr16	57640830	+	0	1	0	0	chr16:57640830-57643830	chr16	57640830	+	0	1	0	0	chr16:57640830-57643830	chr16	57640831	+	1	1	0	0	chr16:57640830-57643830	chr16	57640830	+	0	1	0	0	chr16:57640830-57643830	chr16	57640831	+	1	1	0	0
chr16:57861556-57864556_U6_snRNA_snRNA	chr16	57864556	-	RMSK	AAGGAAAACAGTGCTCGCTTTGGCAGTACATATACTAAAATTGGAACGATACAGAGAAGATTAGCATGGCCCCTGCACAAGGATGACATGCAAATTCGTGAAGCGTTCCATATTTTTGCCGGGTGTGGTGGCTCATGCCTGTAATCTCAGCACTTTGGGAGGCTGAGGTGGGTGGATCATGAGGTCCGGAGTTCGAGACCAGCCTGGCCAACATAGTGAAACCCTGTATCTACTAAAAATACAAAAAATTAGCCGGGCGTGGTGGCGGGTGCCTGTAATCTCAGCTACTCTAGAGGCTGAGGCAGGAGAATTGCTGGAACCCGGGAGGGGGAGGCTGCAGAGAGCCGAGATTACACCATTGCACTCCAGCTTGGGCAACAGTGTAAGACTCCATCTCAA…	chr16:57861556-57864556_U6_snRNA_snRNA	chr16	57864556	-	0	1	0	0	chr16:57861556-57864556_U6_snRNA_snRNA	chr16	57864556	-	0	1	0	0	chr16:57861556-57864556_U6_snRNA_snRNA	chr16	57864556	-	0	1	0	0	chr16:57861556-57864556_U6_snRNA_snRNA	chr16	57864556	-	0	1	0	0	chr16:57861556-57864556_U6_snRNA_snRNA	chr16	57864557	-	1	1	0	0
chr16:57864556-57867556_U6_snRNA_snRNA	chr16	57864556	+	RMSK	TCTGTAAACTGGGAATAATAGCAATGCCCTTCCCCCAAAGGATGGTAGTGAGAATTGGCTGAAATAAAATGCTTTCTTCTATAGTAAAGCAGTTGCAAGGAGTAAAAGCCAGAAGAATATTTATTCATTGGTTTGAGAAACAAAATCATTGATGCCAACATTCCCGGGGCCTTGAGTAATT	chr16:57864556-57867556_U6_snRNA_snRNA	chr16	57864556	+	0	1	0	0	chr16:57864556-57867556_U6_snRNA_snRNA	chr16	57864556	+	0	1	0	0	chr16:57864556-57867556_U6_snRNA_snRNA	chr16	57864557	+	1	1	0	0	chr16:57864556-57867556_U6_snRNA_snRNA	chr16	57864556	+	0	1	0	0	chr16:57864556-57867556_U6_snRNA_snRNA	chr16	57864557	+	1	1	0	0
chr16:61027329-61030329	chr16	61030329	-	Random	TAAAAACGAGATGCGGTTGTTCTTTGGGTATACTATGACTAAAAAATAATGAAATGCAGTAAATGAACATCCATCATACTAGTTTTAAAAACACTGATAGCAATAGATATATAGGTATGCATATCTGTCATATCTGTCAAAACACCTTGTATTTATATATGTTAGAAAATAGCTATCTATATACATTTATGTTATGGCAAGCCTATGAATATGCATGTTCAGTGTAATT	chr16:61027329-61030329	chr16	61030329	-	0	1	0	0	chr16:61027329-61030329	chr16	61030329	-	0	1	0	0	chr16:61027329-61030329	chr16	61030329	-	0	1	0	0	NULL	NULL	NULL	NULL		0	0	1	chr16:61027329-61030329	chr16	61030330	-	1	1	0	0
chr16:71182374-71185374	chr16	71185374	-	Random	GGGGTGATCTGTGTGTAGATAGAAACTTGAAGGTACACCCAGAGAAGGAGCAGCACAAGGCATCTAGAGTGTAGTTCAGAGTTGCTGGCTTTGTGGACGTGTATTTGAGGAGGACGACTCAAGCCCTTGTCTTAGGTCCCATGGTTAAGTGGCCCTAGCTCCACATTGCTCAGCAGAACAATGCCACAGACCAGCCAGTGATGTGGTCTATCTGTTTTGTCTATTAGTTTTAGCCACACTCGTTGGCTGCTAGCAAGAGAAACTAGCTTAAGAAAAGGGGGAATGTTTGACCCATATAACCAAAGGGTAGAAGGCTGAAAGCACAGCTCATAACACATTGGGGCATCAGTTTTCCAAGATAGTTGTGTCATTTTACATTCCCACCAGCAAGGCATGAGA…	chr16:71182374-71185374	chr16	71185374	-	0	1	0	0	chr16:71182374-71185374	chr16	71185374	-	0	1	0	0	chr16:71182374-71185374	chr16	71185374	-	0	1	0	0	chr16:71182374-71185374	chr16	71185374	-	0	1	0	0	chr16:71182374-71185374	chr16	71185375	-	1	1	0	0
chr16:71185374-71188374	chr16	71185374	+	Random	AATCTACCAGTGTGACTTCCAGGGATGGGTTCTTTCCTGAGCCCTGCATTCCTCAAGTTTTCAAGCATCAATGACACCAGTTAGGTTGGATTTCCATCTGACTCCACATCATTTCTGTGGGTTCTTCATCTTGTGGATCTTAGCTTACTCTTTCCCCGGCTGTGCGCCTCTGTTTTCTCCCTACAACGCCCTTCTGCAGATAATCTGGGTCAATCAACATGAATGGGTGAAGCAGAAGTGAGAAGGAAATGAGAAAAAGCATAAAATAATAAATGGCAATGTAAAATATTAATT	chr16:71185374-71188374	chr16	71185374	+	0	1	0	0	chr16:71185374-71188374	chr16	71185374	+	0	1	0	0	chr16:71185374-71188374	chr16	71185375	+	1	1	0	0	chr16:71185374-71188374	chr16	71185374	+	0	1	0	0	chr16:71185374-71188374	chr16	71185375	+	1	1	0	0
chr15:22839568-22842568	chr15	22842568	-	Random	TATACTTTTTTATTTTAATTTTTTTTTGAGACAGGGTCTCGCTCTGTTGCCAGAGCTGGAGTGCAGTGGCACAATCTTAGCAAAATCAGTCCTTCTCCAATTAAAAAAAAAAAAAAAAAAGGAAACATTTACAGCTGAGAAAGTTCTCAGAAGTATAGGAAAAAAATT	chr15:22839568-22842568	chr15	22842568	-	0	1	0	0	chr15:22839568-22842568	chr15	22842568	-	0	1	0	0	chr15:22839568-22842568	chr15	22842410	+	158	0	1	0	NULL	NULL	NULL	NULL		0	0	1	chr15:22839568-22842568	chr15	22842569	-	1	1	0	0
chr15:22842568-22845568	chr15	22842568	+	Random	AGGGAGGATATGCATAGGTTATATGCAAATACTATGCCATTTTATATCAGGGACTTGAGCACCTGCAGATTTTGGCGTCTGCAGCATTCCTGCAACCAGTCCCCATTGGATACTGAGGGACAGCTGCATTTATTCCGGACTTTCTAATCTGTGCACTTGGTGTCAGTGTGACCCAGAAACAGACAGACTTTTTTATTTGTGTGGCTTTGTAGTATTATGTCTTAATACATAGATGGCAAGTTTCCTTTCAGCTACTTGGGAGGCTGAGGCAGGAAAATCACTTGGCTCCTTTTCTTTTTTTTTGGAGACAAGGGTCTCACTCTGTTTCCCAGGCTAGAGTGCAGTGGCACAATCTTAGCTCACTGCAACCTCTGCCTCCTGGCCTCAAGCGATCCTCCC…	chr15:22842568-22845568	chr15	22842568	+	0	1	0	0	chr15:22842568-22845568	chr15	22842568	+	0	1	0	0	NULL	NULL	NULL	NULL		0	0	1	chr15:22842568-22845568	chr15	22842568	+	0	1	0	0	chr15:22842568-22845568	chr15	22842568	+	0	1	0	0
chr15:23782162-23785162_HERVL74-int_LTR_ERVL	chr15	23785162	-	RMSK	TTACAATCTTACTTGGTTCACAGTCGGGTCACCAGATTGCAAACCAATGAAAGTGCTCAAATTGGTAGTAATAACACCAGGAGTTAATAGAATGGTGTATAGTTGCACCCAACAGGGCTTTTGTTTCTGGTGGAAGTTTAGGTTCAAATGGATCCCATATCAGATGAGCAGCTGCCTAGTTGTGAGTCTATGGTTAATCATTCCTAGGAGAGAATGTGCCCTTGATCTCACCTCCAATCCTTGTGGGACAGGGACAAGATCAAAAATGTATAATGATAGGTTAAGGTCAGAGAGTTAAGATAGAGAAGTTTAGAGGTTTATTTGTTGTACTGGAATTTGAAAAGAAGTTGTTTGAGGAGACTATTCTGTCTCTCAGTTAAAGCAGTTACTGGTTCGTAT…	chr15:23782162-23785162_HERVL74-int_LTR_ERVL	chr15	23785162	-	0	1	0	0	chr15:23782162-23785162_HERVL74-int_LTR_ERVL	chr15	23785162	-	0	1	0	0	NULL	NULL	NULL	NULL		0	0	1	chr15:23782162-23785162_HERVL74-int_LTR_ERVL	chr15	23785162	-	0	1	0	0	chr15:23782162-23785162_HERVL74-int_LTR_ERVL	chr15	23785163	-	1	1	0	0
chr15:23785162-23788162_HERVL74-int_LTR_ERVL	chr15	23785162	+	RMSK	ACTAACGTAAGAGTGGGTACACACTTTAAAAGGATACCCTAGTCCCACATCCCAGATGACATCACCCTGGCCCAAAATCCCACCCCTGATGACGACATCAACCTCAGACAATATTGCTCCAACCAAAGACCCTGTCATTGCAGATGACTTCGCCCTCTGCATGGAAATAATTTCACCTGACACTAAAAACTCTGCCCCACCAACACCTATGGGCTGCCTCTCCTAAGGCATGAATGGACACAGGATTTATTTTTGCTTTTCTTCCTGGACTCACTCTCTGCTTAGCCAATGATCCCAGTATACTCCTTGCTGTCTGCTCACATGTCCACCCATACATTCCCATACCTAAAGGAGAATCTGTTACTAAAATCAATGAGATTATTTCTTCCCCCTGGGTGG…	chr15:23785162-23788162_HERVL74-int_LTR_ERVL	chr15	23785162	+	0	1	0	0	chr15:23785162-23788162_HERVL74-int_LTR_ERVL	chr15	23785162	+	0	1	0	0	chr15:23785162-23788162_HERVL74-int_LTR_ERVL	chr15	23785163	+	1	1	0	0	chr15:23785162-23788162_HERVL74-int_LTR_ERVL	chr15	23785162	+	0	1	0	0	chr15:23785162-23788162_HERVL74-int_LTR_ERVL	chr15	23785163	+	1	1	0	0
chr15:27245468-27248468_SVA_D_Other	chr15	27248468	-	RMSK	TATCTGCTGACCTTCCCTCCACTATTGTCCTATGACCCTGCCAAATCCCCCTCTGCGAGAAACACCCAAGAATGATCAATAAAAAATAAATAAATAAATAAATAAATAAATAAATAAATATAAAATAAAAATACAAAATTAAAAAAAATAAAAAATAAAAAAATAAAAACTATTTCATGATACTTGAATACCAACGATATAAGGCTATGTGAGAAAAACCAAATT	chr15:27245468-27248468_SVA_D_Other	chr15	27248468	-	0	1	0	0	chr15:27245468-27248468_SVA_D_Other	chr15	27248468	-	0	1	0	0	NULL	NULL	NULL	NULL		0	0	1	NULL	NULL	NULL	NULL		0	0	1	chr15:27245468-27248468_SVA_D_Other	chr15	27248469	-	1	1	0	0
chr15:27248468-27251468_SVA_D_Other	chr15	27248468	+	RMSK	AACAAGTGAACAAAGGTCTCTGGTTTTCCTAGGCAGAGGTCCCTGCGGCCTTCCGCAGTGTTTGTGTCCCTGGGTACTTGAGATTAGGGAGTGGTGATGACTCTTAACGAGCATGCTGCCTTCAAGCATCTGTTTAACAAAGCACATCTTGCACCGCCCTTAATCCATTTAACCCTGAGTGGACACAGCACATGTTTCAGAGAGCACAGGGCTGGGGGTAAGGTCACAGATCAACAGGATCCCAAGGCAGAAGAATTTTTCTTAGTACAGAACAAAATGAAAAGTCTGCCATGTATACTTCTTTCTACACAGACATGGCAACCATCCGATTTCTCAATCTTTTCCCCACCTTTCCCCCCTTTCTATTCCACAAAACCGCCATTGTCATCATGGCCCGTT…	chr15:27248468-27251468_SVA_D_Other	chr15	27248468	+	0	1	0	0	chr15:27248468-27251468_SVA_D_Other	chr15	27248468	+	0	1	0	0	NULL	NULL	NULL	NULL		0	0	1	NULL	NULL	NULL	NULL		0	0	1	chr15:27248468-27251468_SVA_D_Other	chr15	27248469	+	1	1	0	0
chr15:37738444-37741444_X3_LINE_LINE	chr15	37738444	+	RMSK	GTAAAGTCCTTGAAACAATT	chr15:37738444-37741444_X3_LINE_LINE	chr15	37738444	+	0	1	0	0	chr15:37738444-37741444_X3_LINE_LINE	chr15	37738444	+	0	1	0	0	NULL	NULL	NULL	NULL		0	0	1	NULL	NULL	NULL	NULL		0	0	1	NULL	NULL	NULL	NULL		0	0	1
chr15:42998029-43001029_U13__snRNA	chr15	43001029	-	RMSK	GCATAACTTCAATCCAACCATAAGAAAACCACAGACACGATCCTTTTGTAGTTCGTAAGCATGACGATCGGGTTTTCACATACATGTCTCAGAAGTGCCTCTCTCAAACCTTGTTACGTCAGCACATTACCTGTCTTACATGAAAAAAAAAAGAAAAAAAGCAAGAAACAGCAGATAAATACATTCCAAAAAATTACTAACCACGAAGCAAGAAAAGACTGAGAAACTATCACAATAGGAAAAAGAAACTGATAACAACATACACAGAAATGAATAAGTTAGAATCAAAAGGGGCTCCAGGAGAGATGAAATATCTAAACCAAAGGCTGGCAAAACTTTTTCTGTGGGGAGCTAGATACTGAATATTTAAGGCTTTGTGGGCCATTTGAGTAGCTGCAG…	chr15:42998029-43001029_U13__snRNA	chr15	43001029	-	0	1	0	0	chr15:42998029-43001029_U13__snRNA	chr15	43001029	-	0	1	0	0	chr15:42998029-43001029_U13__snRNA	chr15	43001029	-	0	1	0	0	NULL	NULL	NULL	NULL		0	0	1	chr15:42998029-43001029_U13__snRNA	chr15	43001030	-	1	1	0	0
chr15:50208426-50211426	chr15	50211426	-	Observed	CCTACTGCTCACGCTAACATGTTATCTGAGCATATCAGCCCCTTCAAGTAAATAATAAGTCCCAAGATCTCTGCTAAGTTGGCTTGATTTGGGAACTTCCTTCTGGAGTCCTTCCCAATCCACTTTCACACAAAATAGGATGCCTGCTATATCAATGTATCATAATT	chr15:50208426-50211426	chr15	50211426	-	0	1	0	0	chr15:50208426-50211426	chr15	50211426	-	0	1	0	0	chr15:50208426-50211426	chr15	50211426	-	0	1	0	0	chr15:50208426-50211426	chr15	50211426	-	0	1	0	0	chr15:50208426-50211426	chr15	50211427	-	1	1	0	0
chr15:50211426-50214426	chr15	50211426	+	Observed	AAGCCATTTGGACTTAAGAACTCCCCAGCTGCTTCCCCACTTATATCAACAGTGGAGGAGTCCAAAGAATAGCCTTCATCCCATAGTCAGGAAGCTGATCACAAAAAGTCTAGTCATTCTTCTACATTAACAAACCAGCAGACGCCATAAACTAAAGTGAAAGATCCTGCATGATTTTTCCTTTTCCTTTCTTTCTTTTTTCTTTTGAGACGGAGTCTTGCTCTGTCGCCCAGGCTGGAGTGCAGTGGCGCGATCTCGGCTCACTGCAAGCTCCGCCTCCCGGGTTCACACCATTCTCCTGCCTCAGCCTCCCAAGTAGTTGGGACTACAGGCGCCCGCCACCGCACCCGGCTAATTTTTTGTAATTTTAGTAGAGACGGGGTTTCACCATGCTAGCCA…	NULL	NULL	NULL	NULL		0	0	1	chr15:50211426-50214426	chr15	50211426	+	0	1	0	0	chr15:50211426-50214426	chr15	50212103	-	677	0	1	0	chr15:50211426-50214426	chr15	50211426	+	0	1	0	0	chr15:50211426-50214426	chr15	50211427	+	1	1	0	0
chr15:62259566-62262566	chr15	62262566	-	Observed	TTTTGCTTACAGGTTTGTGGGTTAGGAAGTTTGGAAGGGCTCACCTGGGTAATTTTGTGCATAGTCTTTCATTCGGTTGCATTCTGATGTTGACTGGGGTTGCAGTCATCTGAAGCCTCAAGCTGGATGTCCATGTGGCTCACTTATGAGGCTTGCAATTGATACTGGCTATTGGCTGGGAGCTAGCTGGGACTATTGACTGAAACACCTACTTATGGCCTCTCAGCATGGTAAAAGCCGTGGTAGTCTGAGTAGTTGAACTTTTTACATGGTGGCTGGCTTCCCCCAGTATGAGTGTTCCCAGGTAGGAGTTTCGTGGTCTTTTATGACACCGGAAGTCCTTATAGTATCAGTTCCTTTCTACTATATTGATTTAAGCATTCACAAGCCTGCCCATAT…	chr15:62259566-62262566	chr15	62262566	-	0	1	0	0	chr15:62259566-62262566	chr15	62262566	-	0	1	0	0	chr15:62259566-62262566	chr15	62262566	-	0	1	0	0	chr15:62259566-62262566	chr15	62262566	-	0	1	0	0	chr15:62259566-62262566	chr15	62262567	-	1	1	0	0
chr15:62262566-62265566	chr15	62262566	+	Observed	TAAAATAGTTGTTTTAAGCTATTTAACTTGATAGGCAGCAATAATAACCAGAATAATATAAATACTGAAAAAAGGCAAAAAATATTATTATTAGCAGATGTTATAATTACATACTTAGGTAACACTTTAAAAATACTTAAAGAAGAGGCCAAGTGCGGTGGCTCATGCCTGTAATCCCAGCACTTTGGGAGGCCAAGGCAGGCGGATCACTTGAGCCCGAGAGTTCAAGACCAGCCTGGGCAACATAGTAAAACCGAATCTCCACAAAAAATGTAAAACATTAGCTGGGTGTGGTGGTATGTGCCTGTAATCTCAGCCTCTTGGGAGGCTGGGGTATTCTGTTATAGTAACAGAAAACAAATT	chr15:62262566-62265566	chr15	62262566	+	0	1	0	0	chr15:62262566-62265566	chr15	62262566	+	0	1	0	0	chr15:62262566-62265566	chr15	62262567	+	1	1	0	0	chr15:62262566-62265566	chr15	62262566	+	0	1	0	0	chr15:62262566-62265566	chr15	62262567	+	1	1	0	0
chr15:79992667-79995667_MamRep605_Unknown_Unknown	chr15	79995667	-	RMSK	AAGAACGACTGGATTTAAGGCTTTAAAGACTCTGTATAATATGATCGAATGTATTAACATAGATAAAGAAAGAATATGTCAGTTAGAAAAAAGGCTGGTCAGTCATGGAAATACAAATTAAAAGACAGGCAGAGAGGCCATTTCCACCCCAAAACAGGGGAGAAGGGAGAATCCTGGCTTTTGGACTTTGTTGCATTCCCACTGAAGGGCTCTCTCTATGGTGAGAAGTCTTTAGGCTATCCCAACTGAGTGCCACTGAGGCCTTAACTCATCCACCTGATCTTGAGTTCCTGCTTAGCAAGCTGTCTTCTGATGGTGATTCAATTTCCCACCTAGGTTTGCTTTCTGGGAGAAAGTGTGCTGGTCCTAACTACCAGAGGCCTCTGGGCCCTACCATGG…	chr15:79992667-79995667_MamRep605_Unknown_Unknown	chr15	79995667	-	0	1	0	0	chr15:79992667-79995667_MamRep605_Unknown_Unknown	chr15	79995667	-	0	1	0	0	chr15:79992667-79995667_MamRep605_Unknown_Unknown	chr15	79995667	-	0	1	0	0	chr15:79992667-79995667_MamRep605_Unknown_Unknown	chr15	79995667	-	0	1	0	0	chr15:79992667-79995667_MamRep605_Unknown_Unknown	chr15	79995668	-	1	1	0	0
chr15:79995667-79998667_MamRep605_Unknown_Unknown	chr15	79995667	+	RMSK	TTTCAAATGATTTTGCACTGCTTTGTTCTGGACCATTATGAATTGACCTTATTGTTTAAGTTTTACTTCCCTGTTTTTCAAGTTTATGAAGTTCTGGAGATGTACCTAGCCCATTATGTTCTGACAACACTTTAGTATTCCATGTAATAAAAAATT	chr15:79995667-79998667_MamRep605_Unknown_Unknown	chr15	79995667	+	0	1	0	0	chr15:79995667-79998667_MamRep605_Unknown_Unknown	chr15	79995667	+	0	1	0	0	chr15:79995667-79998667_MamRep605_Unknown_Unknown	chr15	79995668	+	1	1	0	0	chr15:79995667-79998667_MamRep605_Unknown_Unknown	chr15	79995667	+	0	1	0	0	chr15:79995667-79998667_MamRep605_Unknown_Unknown	chr15	79995668	+	1	1	0	0
chr15:90112296-90115296	chr15	90112296	+	Random	TTTCAACCCTTGCTCCCCTCATTCCTTCCCTGCTTTAGTAGTTCCCACTGTCTGGTATTGTCATCTTTATGTCCATAAGTATCCAGTGTTTAGCTTCACTTATAAGCGAGAGCCTGCGGTATTTGAGTTTCTGTTCCTGCATTAATCGACTTAAGATAATGGCCTCCAGCTGCATCCATGTTGCTATAAAGGACGTGATTTCATGCTTTTTATGGCTGCATAGTATTCCACTCCCTCATTCTTGAAACCCATTTTTCACTGGATTTACATTCACCAAATTCTCCTGATTTTACTGTTTTAGTCCTTTTGGGTTGCTTTAACAAGATACCATAAACTGAGTGGCTTATCAACAACAACATTTTTTTTTTCTCACAATCCAGAAACTGGAAGTCCAGGATC…	chr15:90112296-90115296	chr15	90112296	+	0	1	0	0	chr15:90112296-90115296	chr15	90112296	+	0	1	0	0	chr15:90112296-90115296	chr15	90112297	+	1	1	0	0	chr15:90112296-90115296	chr15	90112296	+	0	1	0	0	chr15:90112296-90115296	chr15	90112297	+	1	1	0	0
chr15:96945965-96948965_LFSINE_Vert_SINE	chr15	96948965	-	RMSK	CCCGTTCATGTCTTGCCCAGATTGCAGTTAATGGAGAGCTGTTGTTCACTGACAGGGTGTTTGATGGTTTCTAGAAAATGAGTGGCTGTTTTCATTCCTGTTCCAAATGGACAGGTGTCTACATCAGAATTGGCAACCTGGTTGGCAGATTCAGAGTGGCCAAGGAGCAAATTGTTTATGGAGAATAAACTTCCCTCCCTCCCGTGATGACTGTGCACACGTGTGAGTGCTGGCAGTGGGGAGGAGGGAGAAGTGGAAACGTCGGAAGTGGAAAGATTGATGCAGGTCCATAGAACATAAAGGGGCTGAAGCCCCTTGGTTCTGAGTGACGCCATATGCAATT	chr15:96945965-96948965_LFSINE_Vert_SINE	chr15	96948965	-	0	1	0	0	chr15:96945965-96948965_LFSINE_Vert_SINE	chr15	96948965	-	0	1	0	0	chr15:96945965-96948965_LFSINE_Vert_SINE	chr15	96948965	-	0	1	0	0	chr15:96945965-96948965_LFSINE_Vert_SINE	chr15	96948965	-	0	1	0	0	chr15:96945965-96948965_LFSINE_Vert_SINE	chr15	96948966	-	1	1	0	0
chr15:96948965-96951965_LFSINE_Vert_SINE	chr15	96948965	+	RMSK	TCACTTCGATAGACAATTACTGATCCTCCAAGCCCTTCAGCTTTCTTCAAATT	chr15:96948965-96951965_LFSINE_Vert_SINE	chr15	96948965	+	0	1	0	0	chr15:96948965-96951965_LFSINE_Vert_SINE	chr15	96948965	+	0	1	0	0	chr15:96948965-96951965_LFSINE_Vert_SINE	chr15	96948966	+	1	1	0	0	chr15:96948965-96951965_LFSINE_Vert_SINE	chr15	96948965	+	0	1	0	0	chr15:96948965-96951965_LFSINE_Vert_SINE	chr15	96948966	+	1	1	0	0
chr14:23253421-23256421	chr14	23256421	-	Random	CCTCCCTCCTCGGTCTCCCAAAGTACTGGTATTACAGGCGTGAGCCACTGCGCCCGGCCCTAGTCAACATTTTTAGGGTGACTTCAGTGAAGACTCAGGAGGTATGCTGATCAAATTTGCAGATTTCACAAAATTAAAGAAGGGATTTGAACTAATAAAATGAAGAAGGAAAAATCCCATATCATATAAGAATAATGCATAAAAACTCAGAGGAAAGTCACTAAGACTAAATATGAAGTCCTGTATCTGGGGGGAAAAAATCACTTTTTTTGTTTTGGAGAAAGGATCTTACTGTGTTGCCCAGGCTGCAGTGCAGTGGTGCGATCACAGCTCCCTGCAGCCTTGACCACTTGGGCTCAAGCGATCCCCCTGCCTCAACCTCCCAAGTAGCTGGGACCA…	chr14:23253421-23256421	chr14	23256421	-	0	1	0	0	chr14:23253421-23256421	chr14	23256421	-	0	1	0	0	chr14:23253421-23256421	chr14	23256421	-	0	1	0	0	chr14:23253421-23256421	chr14	23256421	-	0	1	0	0	chr14:23253421-23256421	chr14	23256422	-	1	1	0	0
chr14:31329725-31332725_L3b_LINE_CR1	chr14	31332725	-	RMSK	CAGAAAATTTTCTCTTATACGTAAGCCAAATTCCTCATTTGCAGCCTGTTTTCACTCTTTTTGTCCTTTGTGAACAGGGAATACATATAATTGCAGACTATTGTTAACTTACCTATTTTTGTCTTCTTGAGGGTGAGGTTTCCTTCCTGTTTTTACTTTGTCTTTGCTGGTTTTTTTGTTTTGTTTTGTTTCTATTTTTCTGCCTTTCTTTAATCTTTGTAGCTCTCCTCTCCAGTGCCTGCTTTGTGTATGCTATATCACCATGTAATT	chr14:31329725-31332725_L3b_LINE_CR1	chr14	31332725	-	0	1	0	0	chr14:31329725-31332725_L3b_LINE_CR1	chr14	31332725	-	0	1	0	0	chr14:31329725-31332725_L3b_LINE_CR1	chr14	31332725	-	0	1	0	0	chr14:31329725-31332725_L3b_LINE_CR1	chr14	31332725	-	0	1	0	0	chr14:31329725-31332725_L3b_LINE_CR1	chr14	31332726	-	1	1	0	0
chr14:31332725-31335725_L3b_LINE_CR1	chr14	31332725	+	RMSK	GGAATGAGGGCTGCTAAGCATCCTCTACTAACAAAAGTATTCAGTTACTCCTTCCTATGCAGCAGATGATGTATTCATTGACAGCAGGATTTTGTTGTATTCATCCTTGTTTCTACACCGTCCAGCATGGCACCTGCCCCTGTAGCCACTCAGTTAATATTGTTGAGGACACAAATGTTCAAAGACTGAGAAGGAAGCACTACAGGGCAGTCATTCTTGTTCCTTCTCCCATCAAGAAGCCAGTTCCTTGGTACCATGCAAGAAAAGGGGAACATTTCATTTACCCTTCTCTCTTTTCATACAAAACATACCAAGCATGAGAATGTCCTTGTTTTTCTGGATCTAGAGGTGATCCCCAAATAGCAAATGTCCCTCTACATTATTATCTTTTTAGAGTAG…	chr14:31332725-31335725_L3b_LINE_CR1	chr14	31332725	+	0	1	0	0	chr14:31332725-31335725_L3b_LINE_CR1	chr14	31332725	+	0	1	0	0	chr14:31332725-31335725_L3b_LINE_CR1	chr14	31332726	+	1	1	0	0	chr14:31332725-31335725_L3b_LINE_CR1	chr14	31332725	+	0	1	0	0	chr14:31332725-31335725_L3b_LINE_CR1	chr14	31332726	+	1	1	0	0
chr14:32057172-32060172	chr14	32060172	-	Random	TAAGGAGGGAAAAGTAAATCAGGAATAAAACACCTAAGATTAAGAGAAGAAAAACTTTAAATCTTGGTCTGTATAATTTTTAAAAAAATAAAATAAAAGATTTTAATGCCCTTAGTAAGTAAAGTCTTCAAATACAGAGAAAATT	chr14:32057172-32060172	chr14	32060172	-	0	1	0	0	chr14:32057172-32060172	chr14	32060172	-	0	1	0	0	chr14:32057172-32060172	chr14	32060172	-	0	1	0	0	chr14:32057172-32060172	chr14	32060172	-	0	1	0	0	chr14:32057172-32060172	chr14	32060173	-	1	1	0	0
chr14:32060172-32063172	chr14	32060172	+	Random	CTAAATGAAAATGTGGCACTTAAGGCAACTGTTTTCTTGTTAAAGAAGAAGTTGCTTCTCCAGTTCCGGAAAGAAAAACAAACCCAGATTTGCAGCTTTTTTATATTTGAAACCCTATTGTACTAAATCTTGCTAGTAAGCAGATAAAAAATT	chr14:32060172-32063172	chr14	32060172	+	0	1	0	0	chr14:32060172-32063172	chr14	32060172	+	0	1	0	0	chr14:32060172-32063172	chr14	32060173	+	1	1	0	0	chr14:32060172-32063172	chr14	32060172	+	0	1	0	0	chr14:32060172-32063172	chr14	32060172	+	0	1	0	0
chr14:35036181-35039181	chr14	35039181	-	Random	AGCCACTATGGAAAACCATATGGCAGTTACTCAAAGGTTTGATGTAGAGTTACCATATGACTCAGTGATTTCATTCCTTAATAGTGAGAAATGAAACCATGTCCACATAAACACTTGTATGCAAATGTTCACAGCAGCATTATTAATTATATCCAAAAAGTGGTAATAAACCAAATGCCTATCAACTGATGAATTAATGTGATATAACCATACAGTGAAATACTACTCAGCAGTAGAAAGGAGTGAAATATTGATTTGTGCTACAACATAGATGAACTTGAAACATGCTAAGTGGCAGAAGCTAGGCACAAAAATCACACTATTCCATTTTTATGAAATGTCCAGAATAGGTGAATCCCCATCTCTACTAAAAGTACAAAAATTAGCCAGGCTTGGTGG…	chr14:35036181-35039181	chr14	35039181	-	0	1	0	0	chr14:35036181-35039181	chr14	35039181	-	0	1	0	0	chr14:35036181-35039181	chr14	35039181	-	0	1	0	0	chr14:35036181-35039181	chr14	35039181	-	0	1	0	0	chr14:35036181-35039181	chr14	35039182	-	1	1	0	0
chr14:35039181-35042181	chr14	35039181	+	Random	GAACATTTTACATTCCTACCAACACCATATGAGAGTTCAAATTTTGTCACTCACATCCTTGCCAACACTTATTTTGTTTTTTTGGGGTTTTTTTTTTTGTTTCATTTTTGGAGATGGAGTTTCGCTGTTTTTGCCCAGGCTGGAGTGCAATGGCGCGATCTCAGCTCACCGCAACCTCTGCCTCCTGGGTTCAAGCAATTCTCCTGCCTCAGCCTCCAGAGTACCTTGAGATTACAGGCATGTGCCACCACGCCTGGCTAATTTTGTATTTTTAGTAGAGACAGGGTTTCTCCATGGTCATGCTGGTCTTGAACTCCCGACCTCAAGTAATCTGCCCACCTCTGCCTCCCAAAGTGCTGGGATTACAGGTGTGAGCCACTGTGCCTGGTCTTACCAGCT…	chr14:35039181-35042181	chr14	35039181	+	0	1	0	0	chr14:35039181-35042181	chr14	35039181	+	0	1	0	0	chr14:35039181-35042181	chr14	35041429	-	2248	0	1	0	chr14:35039181-35042181	chr14	35039181	+	0	1	0	0	chr14:35039181-35042181	chr14	35039182	+	1	1	0	0
chr14:52156448-52159448_5S_rRNA_rRNA	chr14	52159448	-	RMSK	AGCTGCTCCAAATAATTCTGATATATATTCAAGTTTCAAAACCACTGATCCATAGGAACAAATGAACTAGCTATCTTCCAGTCTGTTCTCTATAACTATCTTCCTCAGCTGAGATTTTAGTATAAATT	chr14:52156448-52159448_5S_rRNA_rRNA	chr14	52159448	-	0	1	0	0	chr14:52156448-52159448_5S_rRNA_rRNA	chr14	52159448	-	0	1	0	0	chr14:52156448-52159448_5S_rRNA_rRNA	chr14	52159448	-	0	1	0	0	chr14:52156448-52159448_5S_rRNA_rRNA	chr14	52159448	-	0	1	0	0	chr14:52156448-52159448_5S_rRNA_rRNA	chr14	52159449	-	1	1	0	0
chr14:52159448-52162448_5S_rRNA_rRNA	chr14	52159448	+	RMSK	TACTAATATTCAGATTGTGTAGTCTATGGCCATACTACCCTGAATGTTGCCTGATCTCATGTGATCTCAAAAGCTAGGCAGGGTCAGGCCTGGTTAGTACTTGGATGAGAGAAATGCCGATGTAGTGAGTCTGAGGCAGGATGCAAGCATCTGCCCTAAATAGATGCTATAGATACTCTAAAATT	chr14:52159448-52162448_5S_rRNA_rRNA	chr14	52159448	+	0	1	0	0	chr14:52159448-52162448_5S_rRNA_rRNA	chr14	52159448	+	0	1	0	0	chr14:52159448-52162448_5S_rRNA_rRNA	chr14	52159449	+	1	1	0	0	chr14:52159448-52162448_5S_rRNA_rRNA	chr14	52159448	+	0	1	0	0	chr14:52159448-52162448_5S_rRNA_rRNA	chr14	52159449	+	1	1	0	0
chr14:86310120-86313120	chr14	86310120	+	Random	GTCAGCTTTCCATACTCTTCAGCATATATGCATATTCATAATGCGCTTTAACGCATCCTTTGAATGAATT	chr14:86310120-86313120	chr14	86310120	+	0	1	0	0	chr14:86310120-86313120	chr14	86310120	+	0	1	0	0	chr14:86310120-86313120	chr14	86310121	+	1	1	0	0	NULL	NULL	NULL	NULL		0	0	1	chr14:86310120-86313120	chr14	86310121	+	1	1	0	0
chr14:86307120-86310120	chr14	86310120	-	Random	AAGGATCATGAGAGGGCTAGCTAGAAACCTCAAAGGAGATCCACTGACCTTGGGAATGGGATCATTAAATCCCAGAACACAAGAAAACTGCACTTTCATTAGGCTGCAGTTAGACTGAATT	chr14:86307120-86310120	chr14	86310120	-	0	1	0	0	chr14:86307120-86310120	chr14	86310120	-	0	1	0	0	chr14:86307120-86310120	chr14	86310120	-	0	1	0	0	NULL	NULL	NULL	NULL		0	0	1	chr14:86307120-86310120	chr14	86310121	-	1	1	0	0
chr14:96549687-96552687	chr14	96549687	+	Observed	GGTATGGTCAGCAGAGTGATGCCCCCACCAAGGATGTCCACGTCCTAACCCCTAGAACCTGTGGATGGATTACCGTTCATGGCCAAAAGGACTTTGCAGGTGTGATTAAGTTAAGGATTTTGAGATGGTAGGAGTAGCCTGGATTAGCCAGGGGAGCTCAATGTCATCACAAGGGCCCTTATAAGAGCGAGGCTGGAAGATGAGAGAGAGAGATTGGAAGATATTACACTACTGGCTTTGAAGATGGAGGAAGGGGCCATGAGCCCAGCCATGAGCCCAGGAATGTGAGCGGCCTCTAGAAGCTGGGAAAGGCGAGAAAACAGATTGTCCCCTAGAGCCTCCAGAAGGAGTGCAGCTCTGCCAACACTTCGATTTTAGTCTAGTGAGACCTCTGAAACT…	chr14:96549687-96552687	chr14	96549687	+	0	1	0	0	chr14:96549687-96552687	chr14	96549687	+	0	1	0	0	chr14:96549687-96552687	chr14	96549688	+	1	1	0	0	NULL	NULL	NULL	NULL		0	0	1	chr14:96549687-96552687	chr14	96549688	+	1	1	0	0
chr14:96546687-96549687	chr14	96549687	-	Observed	CCAGACTTCCGTTCCAGAAAGGAGTCAGGATGGTGTGCATAACTGGATGTCCACCTCCCATTAGACAGAGAACTCTTGAAGGCAAGGATATGGTCTACTCATCACAAACCCCCTCAGCCCCATCCTTAACATACAAAAAAAGTGACAAGTAAAAGCATGCAGAATTAATGAACTTGAAATCAGCAGAAGGGCTCCCCACAGGCGGTACTTCATAAACCCCAATCCTGGAGCTCCCAGCCGTGGGACAGGCCTCATGGGGAGTCCCCTTTGCCCTGCACCTGTAGTGGGAGCTCAGAACTGCCAAAGAGGATGGTCAGTGTGGGACGGATTCTGCTGTCTCAGAGCGTGGGAAATGAGGGTGGGTTCTGGTGTCAGAAAGGCTTGGGGCTGAATCCTGCT…	chr14:96546687-96549687	chr14	96549687	-	0	1	0	0	chr14:96546687-96549687	chr14	96549687	-	0	1	0	0	chr14:96546687-96549687	chr14	96549687	-	0	1	0	0	chr14:96546687-96549687	chr14	96549687	-	0	1	0	0	chr14:96546687-96549687	chr14	96549688	-	1	1	0	0
chr14:100288345-100291345_X3_LINE_LINE	chr14	100288345	+	RMSK	AATAAGCAGCAGCCAGCCAGCCTGGTGTGTGAGATGAGGGATCCGATCGGTTGCTCGTGTTGGAACAAAGGCATTTTGCAGCCCTCCAGGTGGTTGCAGATGATTGCAAGGGGAAGCTCTGATGTCCTACCAGAGGGCAGGTTGCATGTATCTTCAATATAGTTAGGAGTCCTTAGTATCCTAGGACATATGTTTTTTTTTAGTTCCACCTTTTGAGACCATAGCTCCATCGTTAATGGTGTTTTTGAATACCAAATGCAGGCACTATATATGAGAATACATGTGCATGTGGCTGTGTGTGTATGTGTGTGAGAGAGAGAGGGGAAACCCTGGTAACTGATGAATAATCATTTAACAACACTCAGCTGTTTGAATAACAATAGTAATAATT	chr14:100288345-100291345_X3_LINE_LINE	chr14	100288345	+	0	1	0	0	chr14:100288345-100291345_X3_LINE_LINE	chr14	100288345	+	0	1	0	0	chr14:100288345-100291345_X3_LINE_LINE	chr14	100288346	+	1	1	0	0	chr14:100288345-100291345_X3_LINE_LINE	chr14	100288345	+	0	1	0	0	chr14:100288345-100291345_X3_LINE_LINE	chr14	100288346	+	1	1	0	0
chr14:100285345-100288345_X3_LINE_LINE	chr14	100288345	-	RMSK	CCACAGTCTTCCACAGCCACGTGGCAGCATTTGAAGCTGTGCTTCAACCTGCCTTCTTGATTTACTGCCCTCCTGATAGGGAGTGAACAAACACTCTAGCTATCTAACCACAGATACATTCCCTGCCAGTGGTCTGTGGTTAGCCACAGAAGTACATTATAAAACCGACATATTAGCACGTAGAAATGTATCTGTAGATCCTAATCTCAATGATTTTTAGATCCATTCCTATTCCATTTCATCATGTGTTGTCACATGGCACAGACACTCTAGAGTCAAAAGGGCCGGTGTCCCCTTCCTTCTGCCCAGGCTGGAGTGCAGTGGCACAATCTGCTTCTCCTGGAGCAGAAGGCAGCAGGTGTGACAAATGGAAAGAGCCCTGGATGTCAAAAGATGTGG…	chr14:100285345-100288345_X3_LINE_LINE	chr14	100288345	-	0	1	0	0	chr14:100285345-100288345_X3_LINE_LINE	chr14	100288345	-	0	1	0	0	chr14:100285345-100288345_X3_LINE_LINE	chr14	100288345	-	0	1	0	0	NULL	NULL	NULL	NULL		0	0	1	chr14:100285345-100288345_X3_LINE_LINE	chr14	100288346	-	1	1	0	0
chr14:100951096-100954096_7SK_RNA_RNA	chr14	100954096	-	RMSK	AAGTCAACCTTGATAGTTTGTTTGGAGATTGTAACAAGAGAGAGAAACAACTTATACACCCCTGACTGAAGGAACAGTTCCCACTTGGAAAACACATTCTCTGAGCACCTGGTTTCTGCAAGGAACACAGAATGGGGTAAGACACCCAACTTGTCAGCCAGCTCAGGAGGATTAGTCCTGACAATCAATAGGGTGACAGATGTCAGAATCACATCTCTCTTTACCAAGGTCAGCCAGATCTTAAATATCTTTGGTTTTGTGGGCTATGTGGTCTCTGTTGCAATGAGTCCACTCTGCTACTGTAGTATAAAAGCAGCCACAGATGATACATAAATGAGTATAGCTGTGTTCCAATAAACCTTTATTTACAAAAACTGGCAGCAAGCTGGACTAGCCTTA…	chr14:100951096-100954096_7SK_RNA_RNA	chr14	100954096	-	0	1	0	0	chr14:100951096-100954096_7SK_RNA_RNA	chr14	100954096	-	0	1	0	0	chr14:100951096-100954096_7SK_RNA_RNA	chr14	100954096	-	0	1	0	0	chr14:100951096-100954096_7SK_RNA_RNA	chr14	100954096	-	0	1	0	0	chr14:100951096-100954096_7SK_RNA_RNA	chr14	100954097	-	1	1	0	0
chr14:100954096-100957096_7SK_RNA_RNA	chr14	100954096	+	RMSK	TATTACACATTCCACTGTAAGAAACATCTTTTTGCATATAGCTTTTTCCACATTTGGGATTTATTTCCTTAAGCTTGAATCTCAGAATGAAAATTTCTGGGTCAAAGCAAGCCTACATTGTGAAGGTAAGGAGTAGGTTTCTGCCAACAGAACTGAGGGGAGTGAGGCCAGACAACCTCTCCCTGGGATCTTAGGGCACAGTGAGTAGTTGGAACATACAACTTTTTAGTTACTTTCCAGTCATGAGATTTTATGATTCCTTAAACGTAGCCAAGTGCTAAGTGTCAAGATTCTGGACTTCTCTAGTCTAGCCCAATT	chr14:100954096-100957096_7SK_RNA_RNA	chr14	100954096	+	0	1	0	0	chr14:100954096-100957096_7SK_RNA_RNA	chr14	100954096	+	0	1	0	0	chr14:100954096-100957096_7SK_RNA_RNA	chr14	100954097	+	1	1	0	0	chr14:100954096-100957096_7SK_RNA_RNA	chr14	100954096	+	0	1	0	0	chr14:100954096-100957096_7SK_RNA_RNA	chr14	100954097	+	1	1	0	0
chr13:32354157-32357157	chr13	32357157	-	Random	GAAAACTCATTTACTCCCAAACACACATAAATAAGAAATCACCCAAAGAAAACAAGTAGAGAAACTAGGGTAGGTTAAATCCATATTTAGCCCACTGTCTGATTTGAATGTGCTTTGGACTTCAGGATAATGTTGGTTTTCTTAATT	chr13:32354157-32357157	chr13	32357157	-	0	1	0	0	chr13:32354157-32357157	chr13	32357157	-	0	1	0	0	chr13:32354157-32357157	chr13	32357157	-	0	1	0	0	chr13:32354157-32357157	chr13	32357157	-	0	1	0	0	chr13:32354157-32357157	chr13	32357158	-	1	1	0	0
chr13:32357157-32360157	chr13	32357157	+	Random	CATGGCTTCTTAAACACAGGGATCATTTCTTTCTACTGACTGGAGTATAGTTAATTCCCAATAAATGTTTGATAATGAATAACTGACTAACTGAAATAATATTAATT	chr13:32357157-32360157	chr13	32357157	+	0	1	0	0	chr13:32357157-32360157	chr13	32357157	+	0	1	0	0	chr13:32357157-32360157	chr13	32357158	+	1	1	0	0	chr13:32357157-32360157	chr13	32357157	+	0	1	0	0	chr13:32357157-32360157	chr13	32357158	+	1	1	0	0
chr13:33009321-33012321	chr13	33012321	-	Random	GTTAACAATAATGCATTATATATTTCAAAATAGCTAGAGGAGAGGATTTTAAATGTTCTGACTACAAAGAAATAATAAATGTTTGAAGTCATATGTATGCTGATTACCATGATTTGATCATTACACAATGTACACACGTATCAAAATACATTGTGCTCATAAATATGTACAATTATTATGTCAATAAAATTTTTTAAATT	chr13:33009321-33012321	chr13	33012321	-	0	1	0	0	chr13:33009321-33012321	chr13	33012321	-	0	1	0	0	chr13:33009321-33012321	chr13	33012321	-	0	1	0	0	NULL	NULL	NULL	NULL		0	0	1	chr13:33009321-33012321	chr13	33012323	-	2	1	0	0
chr13:33012321-33015321	chr13	33012321	+	Random	TATAGTTAACTATAATCACCCTGCTGTGCAATGAACACCATAGCTTGTACAATGGAATAATATTCAGCCATAAAAAAGAATGAAATCCTGTCATTTGCAACAACGTGGATGAACCTGGAAGAAATTATGTTAATTGAAATAAGCCAGACACAGAAAAATATATACTGCATGATTTCACTCATATATGAAATCTAAAAAGTTAATCTCATAGAAGTAGAGAATAGAACAGTGGTTTCTATTTGAAAGCCATAAAAATATACCTCCACTGGCCAGGTGTGGTGGCACATGCCTGTAATCCCAGCTACTAGGGAGGCTGAGGCAGGAGAATTACTTGAACCCAGGAGGTGGAGGTTGTGGTGAGCCAAGATCACGCCATTGCACTCCAGCCTGGGCAACAAG…	chr13:33012321-33015321	chr13	33012321	+	0	1	0	0	chr13:33012321-33015321	chr13	33012321	+	0	1	0	0	chr13:33012321-33015321	chr13	33012322	+	1	1	0	0	NULL	NULL	NULL	NULL		0	0	1	chr13:33012321-33015321	chr13	33012322	+	1	1	0	0
chr13:34584062-34587062	chr13	34587062	-	Random	ACAGCTATGGCTACAAAGGGGAACAGCGGCAAGGCAGGCAACTGGGAAAAAAGCGATACGATGACTTGGGCAAATGGCTTAAGCCAGGTTATTTCTCGCTTTGCTCACTTTTGGCTATGCAAGCAGATCCCTGTGGCTGTGATTTGGTTATTGTTGTTGTTCTTTAATCACTTATGGTAGTGGCAGCTCATTTGGTTTCTGAATT	chr13:34584062-34587062	chr13	34587062	-	0	1	0	0	chr13:34584062-34587062	chr13	34587062	-	0	1	0	0	chr13:34584062-34587062	chr13	34587062	-	0	1	0	0	chr13:34584062-34587062	chr13	34587062	-	0	1	0	0	chr13:34584062-34587062	chr13	34587064	-	2	1	0	0
chr13:34587062-34590062	chr13	34587062	+	Random	TCACTGCTTCATCACCCCCTACCCCAAATCTCCCTTCCAAAAATGCCCCAGTGCACTCCCAATT	chr13:34587062-34590062	chr13	34587062	+	0	1	0	0	chr13:34587062-34590062	chr13	34587062	+	0	1	0	0	chr13:34587062-34590062	chr13	34587063	+	1	1	0	0	chr13:34587062-34590062	chr13	34587062	+	0	1	0	0	chr13:34587062-34590062	chr13	34587063	+	1	1	0	0
chr13:82047096-82050096_MamRep605_Unknown_Unknown	chr13	82050096	-	RMSK	TCATTAAAAATTAATAAATTGATGATCTTATTTTATTTGATTTTACAGGTAACTTTATAGGGAAATAATATGTTGGTCATGTCAATACATATATTTCTCCCAAAGCATCAATTCTATTGTTTATTGTAAATTAATACATTGCCCTTCTCCACTTGCTTACTTTGCTCCAGATGGCTTTCTTTCTTTCATTCTTTATTTTTAAAGCTTTCTTCATTAAGGCATAAATTTACGTATGACAAACATCAAACACTGTCAGTATATAATGATGCTTTGGTAAATCCATAGAGTCCTGTGATCATTACCACAATGCAGCTTCCAAAAATTTATTTTACCTCCAAAATTACTTTGTGTTATTATGTACACAAGTCCTATACCCCTCATCCTAGGCAACTGCTAATC…	chr13:82047096-82050096_MamRep605_Unknown_Unknown	chr13	82050096	-	0	1	0	0	chr13:82047096-82050096_MamRep605_Unknown_Unknown	chr13	82050096	-	0	1	0	0	NULL	NULL	NULL	NULL		0	0	1	NULL	NULL	NULL	NULL		0	0	1	chr13:82047096-82050096_MamRep605_Unknown_Unknown	chr13	82050097	-	1	1	0	0
chr13:82050096-82053096_MamRep605_Unknown_Unknown	chr13	82050096	+	RMSK	AAAATGTTCTAAGAAATGGTATAATTGAGTATGCACAGATAGACCATTCTATCCTGATAGACACAACTGAACCATGGGAAGATAAATAAAAGGTGAGGATTGTTTAGTGGCATGGTTTAAACAAGAGTAGTCATGTTTAAATAGGTAATGACATCATGCTAGGACAGGTTTATAAATTTATCTCACAATGACAGTAATTCTAGAAATGTGATTAGCATACTTCAAGTTGATTAGCTACAATT	chr13:82050096-82053096_MamRep605_Unknown_Unknown	chr13	82050096	+	0	1	0	0	chr13:82050096-82053096_MamRep605_Unknown_Unknown	chr13	82050096	+	0	1	0	0	chr13:82050096-82053096_MamRep605_Unknown_Unknown	chr13	82050097	+	1	1	0	0	NULL	NULL	NULL	NULL		0	0	1	chr13:82050096-82053096_MamRep605_Unknown_Unknown	chr13	82050097	+	1	1	0	0
chr12:7880218-7883218_MamRep1527_LTR_LTR	chr12	7880218	+	RMSK	GAAAAAGAAAAAAACTTATTGGGATATGAGGACAAGGAATATAATTCTGTTTGCCAGCTAACCAGGAGAATAATCATCTCTAATCTCCCTCTCTGTGCACCTTGAGGTGAGGTGCCAGCCCAAGACTGAACGAATATCAAGAAGCCCAAGTAATT	chr12:7880218-7883218_MamRep1527_LTR_LTR	chr12	7880218	+	0	1	0	0	chr12:7880218-7883218_MamRep1527_LTR_LTR	chr12	7880218	+	0	1	0	0	chr12:7880218-7883218_MamRep1527_LTR_LTR	chr12	7880373	-	155	0	1	0	chr12:7880218-7883218_MamRep1527_LTR_LTR	chr12	7880218	+	0	1	0	0	chr12:7880218-7883218_MamRep1527_LTR_LTR	chr12	7880219	+	1	1	0	0
chr12:7877218-7880218_MamRep1527_LTR_LTR	chr12	7880218	-	RMSK	TTTTTTTTTAGACGGAGTTTCGCTCTTGTCACCCAGGTTGAAGTGCAATGGCACGATCTCGGCTCGCTGAAACCTCTGCCTCCTGTGTTCAAGCGATTCTCCTGCCTCAGCCTCCCAAGTAGCTGGGACTACAGGCCTGCGCCACCACACCCGGCTAATTTTTTCTATTTTTTTTTTTTTTTTTTAGTAGAGACAGGGTTTCACCATCTTGGCCAGGCTGGTCTTGAACTCCTGATCTCATGATCCACCCGCCTCGGCCTCCCAAAGTGCTGAGATTACAGGCGTGAGCCACCGCGCCTGGCCCCCAATAAGTTTTTCTTTGGTTCAAAGTTTCTGTGTATGGATTGCCACCTCAAATGTTCCCCGATTTGTTCTTATTCTTTTTACTGAAGTTCCCAC…	chr12:7877218-7880218_MamRep1527_LTR_LTR	chr12	7880218	-	0	1	0	0	chr12:7877218-7880218_MamRep1527_LTR_LTR	chr12	7880218	-	0	1	0	0	chr12:7877218-7880218_MamRep1527_LTR_LTR	chr12	7879738	+	480	0	1	0	NULL	NULL	NULL	NULL		0	0	1	chr12:7877218-7880218_MamRep1527_LTR_LTR	chr12	7880219	-	1	1	0	0
chr12:14826312-14829312_BLACKJACK_DNA_hAT-Blackjack	chr12	14829312	-	RMSK	TAAGTTGACCATTGTCCAAATTTGCCCAGGAGAGTTTTGGTGTATTCCTGTTATTCCATTATGCCATCTGGTTTAGCATTTGTGCAGGAAAAAGAGCCTCCATTTGGACACTAAATCATGGCCACCTTATTATAATGCAGGGCTCCTGATTCTAATAGTATATTGGGCTTTGTCAGTCCCTGTACTTTCATATGATTAAATCTATTAGATGCATTCTTCCCACAGAGACAAACCATTGAGAGCAGGCTGGGATGGGAGGAGGAGGAAGAGGCAATGCTGATGACCTTAAACAACTTTGGGATGGCAAGTCAAGGGCCAGGCCCAAAAAGCTGCAAAGAAAGATGGATACCTCTGGGGTGTCACAGTTTTTCCCAGCTAGAAGTTCTAAGTCCTCTCATT…	chr12:14826312-14829312_BLACKJACK_DNA_hAT-Blackjack	chr12	14829312	-	0	1	0	0	chr12:14826312-14829312_BLACKJACK_DNA_hAT-Blackjack	chr12	14829312	-	0	1	0	0	chr12:14826312-14829312_BLACKJACK_DNA_hAT-Blackjack	chr12	14829312	-	0	1	0	0	chr12:14826312-14829312_BLACKJACK_DNA_hAT-Blackjack	chr12	14829312	-	0	1	0	0	chr12:14826312-14829312_BLACKJACK_DNA_hAT-Blackjack	chr12	14829313	-	1	1	0	0
chr12:14829312-14832312_BLACKJACK_DNA_hAT-Blackjack	chr12	14829312	+	RMSK	ATTATAATGGAAGACAATGTCTTAACCTAGGAATATACATTTCTAAAGGTAGGATTTTAATATCAGTGACAGGAAAATT	chr12:14829312-14832312_BLACKJACK_DNA_hAT-Blackjack	chr12	14829312	+	0	1	0	0	chr12:14829312-14832312_BLACKJACK_DNA_hAT-Blackjack	chr12	14829312	+	0	1	0	0	chr12:14829312-14832312_BLACKJACK_DNA_hAT-Blackjack	chr12	14829313	+	1	1	0	0	chr12:14829312-14832312_BLACKJACK_DNA_hAT-Blackjack	chr12	14829312	+	0	1	0	0	chr12:14829312-14832312_BLACKJACK_DNA_hAT-Blackjack	chr12	14829313	+	1	1	0	0
chr12:42594903-42597903	chr12	42597903	-	Observed	GGGATAGATTTTTTTTTGTTTGGTTGGTTTTTTTAGAGATGGGGTCTTGCTGTGCTGTTGAGGCTGTAGTGCAGTGCAGTGGCTATTCACAGGCATGATCATAGTGTACTGCAGCTTCAAACTGGCCTCAAGCAATTTCCCTCCTCAGCATCTCAAGTATGAAGGAATAGTTTTAATGGTGATATTTGTAATT	chr12:42594903-42597903	chr12	42597903	-	0	1	0	0	chr12:42594903-42597903	chr12	42597903	-	0	1	0	0	chr12:42594903-42597903	chr12	42597711	+	192	0	1	0	NULL	NULL	NULL	NULL		0	0	1	chr12:42594903-42597903	chr12	42597904	-	1	1	0	0
chr12:42597903-42600903	chr12	42597903	+	Observed	TTCTGACACCACTTCACACAAACTAGAAAGGCAATAATTAAAAAGATAATGAAAAGCATTGGTGACATTACAGAAAAGTGTGAACCTTTGTACACTGCTGGTGGGAAAATAAAATGATGCAGCCACTTTGGAAAAAAGTCTTGCAGTTCCCCAAAAGTTTAAACACGAAGTATCACACGACCCAGCAATTTCACTCCTAGGTATATATAGTCAGCGCTCCATATCCATGGGTTCTGCATCCATAGATTCAACCAATTGCAGATTGAAAATATGTGGGGGGAAAAGTTGTGCCTCTACTATGTACAGACTTTTTTCCCTTGTCATTATTCTCTAAGCAATACAATATAACAACTATTTACATAGCACTTGGGTTATATTAGATATTAAAAGTAATCTAGA…	chr12:42597903-42600903	chr12	42597903	+	0	1	0	0	chr12:42597903-42600903	chr12	42597903	+	0	1	0	0	chr12:42597903-42600903	chr12	42597904	+	1	1	0	0	NULL	NULL	NULL	NULL		0	0	1	chr12:42597903-42600903	chr12	42597904	+	1	1	0	0
chr12:46207636-46210636	chr12	46210636	-	Observed	CTTTCCTATCATTTTATTTCAAAATGCCAAATAAGTGGAATCACACAATATAGTCTTTTGTTGTCTGGTTTCTTTTATTTAGCAAAATGCTCTTGAGATTCATATCCATGTTGATAAGTGCATCAGTAGTCCATACCTTTCTAAACACAGTTTGTTTATCCATTCCCTAGTTGAGGGACGTTTAGATTGTTTCCAATTATTGGTGAGTACTAATAAATCTCGCTAGAAACATAGACAGGATTTTGTCGGGACATATTTTTTTCATTTCTCTGGCATAAATACCTAGAAGTGGGATTGCTGAGTCACACATAAGTGTATCCTTAACTTTGTAACAAACTGTGAAACTGTTTTCCAAAGTGGCTGTAACATCTTGCATTTCCATCAGCAATATAAAGAGTT…	chr12:46207636-46210636	chr12	46210636	-	0	1	0	0	chr12:46207636-46210636	chr12	46210636	-	0	1	0	0	chr12:46207636-46210636	chr12	46210636	-	0	1	0	0	chr12:46207636-46210636	chr12	46210636	-	0	1	0	0	chr12:46207636-46210636	chr12	46210637	-	1	1	0	0
chr12:46210636-46213636	chr12	46210636	+	Observed	TAAATTTGATTTGTAGTACCTAGTGGTAGGGGATGGAATTGAGCATGAGAAACTTTTTGTAGTGATAGAGATACTCTATATCTTGACTGTGATGATTAAAACTATACATCTGTCAAAACTTAGAATTGTAGAACTAAAATTAGCATGGGTTTTACTATGTTAATGATATTGCAGTAATTTGGAAGAAGTCCATTGAAATGCAATAGTAAGAAGTGTAGATTAGTCTGGGCACAGGGCTCATGCATGTAATGCAGCACTTTGGGAGGCCGCAGCCGGAGAATTGCATAAACTCGGTAGATTGAGACACCAGCCCGGGCAACATAGGGAGACCTCTCTCTACTAAAAATAAAATTAGTTGAGCATAGTGGAGCCTTCCTGTAGTCCTAGCTACTCAGGAGG…	chr12:46210636-46213636	chr12	46210636	+	0	1	0	0	chr12:46210636-46213636	chr12	46210636	+	0	1	0	0	chr12:46210636-46213636	chr12	46210637	+	1	1	0	0	chr12:46210636-46213636	chr12	46210636	+	0	1	0	0	chr12:46210636-46213636	chr12	46210637	+	1	1	0	0
chr12:46390814-46393814_SVA_A_Other	chr12	46393814	-	RMSK	AGGCGGCTGGGAGGTGGAGGTTGTAGCGAGCCGAGATCACGCCACTGCATTCCAGCCTGGGCAACATTGAGCATTGAGTGAGCGAGACTCCATCTGCAATCCCGGCACCTCGGGAGGCCGAGGCGGGCAGAACACTCGAGGTCAGGAGCTGGAGACCAGCCTGGTCAACACGGCAGAACCCCATCTCCACCAAAAATACAAAAACCAGTCAGGCGGGGCGGCGCGTGCCTGCAATCCCAGGCACTCCACGGGTGGAGGCAGGAGAATCACAGGAGCCCGAGGCAGGGAGGTTGCAGCGAGCTGAGATCACGGCAGTAGAGTCCAGCCTCGGCAACAGAGGGAGACCGAGGAAAGAAGAGGGAGAGAGAGGGAGAGGGACTCGGCAACAGAGGGAGACCC…	chr12:46390814-46393814_SVA_A_Other	chr12	46393814	-	0	1	0	0	chr12:46390814-46393814_SVA_A_Other	chr12	46393814	-	0	1	0	0	NULL	NULL	NULL	NULL		0	0	1	chr12:46390814-46393814_SVA_A_Other	chr12	46393814	-	0	1	0	0	chr12:46390814-46393814_SVA_A_Other	chr12	46393815	-	1	1	0	0
chr12:46393814-46396814_SVA_A_Other	chr12	46393814	+	RMSK	GCCTTGGCCTCCCAAAGTACTAAGATTACAGCCTCTGCCCGGCGGCCACCCCGTCTAGGAAGTGAGGAGCGTCTCTGCCTGGCCGCCCATCGTCTGGGATGTGAGGAGCCCCTCTGCCCGGCCGCCCCATCTGGGAAGTGAGGAGCGCCTATGCCCGGCCTCCCCGTCTGGGAAGTGAGGAGCGCCTCTGCCCGGCCACCCCGTCTGGGATGTGAGGAGCGCCTCTGCCCGGCCGCCCCGTCTGGGATGTGAGGAGCGCCTCTGCCCGGCCGCCCCGTCTGGGATGTGAGGAGCGCCTCTGCCCGGCCGCCCCGTCTGGGATGTGAGGAGCGCCTCTGCCTGGCCGCCACCCCCTCTGGGAGCCGCCCCGTCTGGGAAGTGAGCATCTCTGCCCAGGTG…	chr12:46393814-46396814_SVA_A_Other	chr12	46393814	+	0	1	0	0	chr12:46393814-46396814_SVA_A_Other	chr12	46393814	+	0	1	0	0	NULL	NULL	NULL	NULL		0	0	1	NULL	NULL	NULL	NULL		0	0	1	chr12:46393814-46396814_SVA_A_Other	chr12	46393815	+	1	1	0	0
chr12:46523465-46526465	chr12	46523465	+	Random	AAACACTGTCCTGACTATAACCTGCACAGCTGCTTGAGCAAACACAGAGATGTTCCTTCCATTATTACACAGGAGGCAGAATAATCTGGTAGTAGAAAGCACAGCCCCCTAGGTTCAAATCCTAGCTTTGCCACTTACAATCTGTAGCCAAGAACAAGGTACTTCTATTTTTTAAGCCTTGGCTTCCTAATATATAAATTAGGGATGATAATAGGACCTACCCTTAGGGCTATTTTTGCTTTTACTTTTTGAGACAGAGTCTTGCTATGTTGTCCAGGCTGGAGTGCAGTGGTGTGATCTTGGCTCACTGCAACCTCTGGGTTCAAGCAATTCTCCTGCCTCAGCCTCCTGAGTAGCTGGGACTACAGGCACGCACCACCATGCCCAGCTAATTTTTGT…	chr12:46523465-46526465	chr12	46523465	+	0	1	0	0	chr12:46523465-46526465	chr12	46523465	+	0	1	0	0	chr12:46523465-46526465	chr12	46523466	+	1	1	0	0	NULL	NULL	NULL	NULL		0	0	1	chr12:46523465-46526465	chr12	46523466	+	1	1	0	0
chr12:46520465-46523465	chr12	46523465	-	Random	CTCTTTTTAAATATAAGTGTAGATTTTTACCATCTCTGGGAATT	chr12:46520465-46523465	chr12	46523465	-	0	1	0	0	chr12:46520465-46523465	chr12	46523465	-	0	1	0	0	chr12:46520465-46523465	chr12	46523465	-	0	1	0	0	NULL	NULL	NULL	NULL		0	0	1	chr12:46520465-46523465	chr12	46523466	-	1	1	0	0
chr12:46711744-46714744	chr12	46711744	+	Random	AAGTTACTATAGTGGAATGGGTAAAAACTTACGCTCTGGGGTTAGATCTGAAAAAGTCGGAAAGACCTGGGTTTGAATCTGAGCTCCACAGGTGACTTTGGGAAGTTAGGCAACGTCTCTAAGCCTCAGTTTGTTCATTTGTGAAATGAGGATAATGTTTCCTTTGTGGTCTCTTGTGGGTATTGAAGACAAAATGGATATGTAATGATAAAATGCACAGTGTCTGAAACCAGTAAAAGATAATGCACGTTGTTATACTGAGAAGCCCCGGCAGGAAGTGACAGTATTGACTCGGTCTCTTTCTGTCTGCTGATGAGTTGATTTTGTCAGTATAATATAGCCAGCTCGCTTTGCAATGTGAATT	chr12:46711744-46714744	chr12	46711744	+	0	1	0	0	chr12:46711744-46714744	chr12	46711744	+	0	1	0	0	chr12:46711744-46714744	chr12	46711745	+	1	1	0	0	chr12:46711744-46714744	chr12	46711744	+	0	1	0	0	chr12:46711744-46714744	chr12	46711744	+	0	1	0	0
chr12:46708744-46711744	chr12	46711744	-	Random	TATATGTTATGAATCTAGATAAGAGCAAAGAAACCTGGAAAACAAATT	chr12:46708744-46711744	chr12	46711744	-	0	1	0	0	chr12:46708744-46711744	chr12	46711744	-	0	1	0	0	chr12:46708744-46711744	chr12	46711744	-	0	1	0	0	NULL	NULL	NULL	NULL		0	0	1	chr12:46708744-46711744	chr12	46711745	-	1	1	0	0
chr12:75893315-75896315	chr12	75896315	-	Observed	TACACATTTTACATGTTGGCTGTATATTGAATGAACAAGCTGTTGCTTTTGCTAATT	chr12:75893315-75896315	chr12	75896315	-	0	1	0	0	chr12:75893315-75896315	chr12	75896315	-	0	1	0	0	chr12:75893315-75896315	chr12	75896315	-	0	1	0	0	chr12:75893315-75896315	chr12	75896315	-	0	1	0	0	chr12:75893315-75896315	chr12	75896316	-	1	1	0	0
chr12:75896315-75899315	chr12	75896315	+	Observed	TAACTGACCTGTCTCCCACTTACATAGCATTATTATATCTAAGGCACTGTTCTAAGCTCTTTATAATTACTCATTTAATCCTCACTAACAATTCTTTAAGATAGGTATTACCATTACTCCCACTTTAGGTATGGGGAAACTTAAGTATGGATGGGATAAATAACTCGCCCAGTCACATAATGAATTAAGTGTTAAGAACAAGTCAATCGAGACATCACTGTTTCAAGAAGCTTACACAGCTACAGAAGAAAGATAAGTCAATTACTACAAGAAAGGGCCATAAGAAATAAGGCAGGTGTTATGGAAGCATGGTTTAATGACTGCATCACTCCACTTTCCCCCTAACTACTATCAATT	chr12:75896315-75899315	chr12	75896315	+	0	1	0	0	chr12:75896315-75899315	chr12	75896315	+	0	1	0	0	chr12:75896315-75899315	chr12	75896316	+	1	1	0	0	chr12:75896315-75899315	chr12	75896315	+	0	1	0	0	chr12:75896315-75899315	chr12	75896316	+	1	1	0	0
chr12:95299000-95302000	chr12	95302000	-	Random	GGGCTCCTGCTGGCACCACTGTCCCCCCACCGCATGCCGACGGACCCTGCCTTATACTGCCTTAATGATGGAAAGCCAGGCAGAGTCTGGGATCAGGGCTTCCCGTTTCCTGGGGATTTGCTTGGAGAAGTCACAAGAAAGTAAGGTCCTCATCTGGTTGGCAGACACTTGGGTCAGGTCTGTAACCAAAACAAAGGGTCCTGTCCTCCCCCAAAAGCACCACTGCAAACATCTCCAGATGCACCACCATCCCACAAAAGCAACAATT	chr12:95299000-95302000	chr12	95302000	-	0	1	0	0	chr12:95299000-95302000	chr12	95302000	-	0	1	0	0	chr12:95299000-95302000	chr12	95302000	-	0	1	0	0	chr12:95299000-95302000	chr12	95302000	-	0	1	0	0	chr12:95299000-95302000	chr12	95302001	-	1	1	0	0
chr12:95302000-95305000	chr12	95302000	+	Random	CAGGACTCTATCCTCAACTCTGTTCTCTATTTGCACGCTTACCATAGATCATTTCATTCAGTCCCTTTGTACCATTTATAGGCTAATGATTCCCTAATTCATGTCTCTAGCCTAGACCTCTCCCCTGAACTCAGACTCACAACTGCCTACTCAGCATCTCCACTAGGATATATAATAAACATCTCAGAGTTTACAAATCTAAAACTAGATTTTATTTAAAAAAGCAAAAACCTGCTTCACTTCCAGTGTCCCTGGGTCAATCTATGGCAATTCCATTCTTCCAATAGGGCAGTCCTAAAGACTTGAGATCACTCCTCACTTCTCTCTTTTTATGGCTTGACTATCCAATCTGTCAGCTCATCCCATTGGTTCCACCATCAAAATGCCTCCTGAGCCAGA…	chr12:95302000-95305000	chr12	95302000	+	0	1	0	0	chr12:95302000-95305000	chr12	95302000	+	0	1	0	0	NULL	NULL	NULL	NULL		0	0	1	NULL	NULL	NULL	NULL		0	0	1	chr12:95302000-95305000	chr12	95302001	+	1	1	0	0
chr12:95592211-95595211_MamRep1161_DNA_TcMar	chr12	95595211	-	RMSK	AATGTGATAGAAAGTAATAGGAAATGAGACTATGGCAGTAATAAAACAGCAGTGAAGTTAAATAAATGGCTTTTGTGACTCTTGAATGATGGTGCCTTCAAGAAGGGAAAGGTTAGTGTGTTGAGGAGGGAAATAGCAAGGGGGAAGGGAACAGGATGAAGAGGTGGAGATGAACTTTTATCTCCCTGATCTTCCAGGTGGTTCAGGGGAATT	chr12:95592211-95595211_MamRep1161_DNA_TcMar	chr12	95595211	-	0	1	0	0	chr12:95592211-95595211_MamRep1161_DNA_TcMar	chr12	95595211	-	0	1	0	0	chr12:95592211-95595211_MamRep1161_DNA_TcMar	chr12	95595211	-	0	1	0	0	chr12:95592211-95595211_MamRep1161_DNA_TcMar	chr12	95595211	-	0	1	0	0	chr12:95592211-95595211_MamRep1161_DNA_TcMar	chr12	95595212	-	1	1	0	0
chr12:95595211-95598211_MamRep1161_DNA_TcMar	chr12	95595211	+	RMSK	TTTCATATATTAGAAGCTAAATATGTTCTTGTGGGCGGGCTGGGAAAGCAACCCCCACTCAGTTATGACTACTGCAAAAATGCATTCCGATTTCCAAACACCCTACTGCTAGGTTTTATCCATTCCTTGACTGAAGGATGATTGTCTGATTACCTTTATATATCAGGTCATTACAAGAAGTGCAAATACTTAGGAGAACATAGTGGGCCCTCCTTGTCACCCTCCCCACTTCTGCCCTTCCCAAAAGACTTACACTGGGGACATTTCTCTAGGACCTAGGTCAGAAATT	chr12:95595211-95598211_MamRep1161_DNA_TcMar	chr12	95595211	+	0	1	0	0	chr12:95595211-95598211_MamRep1161_DNA_TcMar	chr12	95595211	+	0	1	0	0	chr12:95595211-95598211_MamRep1161_DNA_TcMar	chr12	95595212	+	1	1	0	0	chr12:95595211-95598211_MamRep1161_DNA_TcMar	chr12	95595211	+	0	1	0	0	chr12:95595211-95598211_MamRep1161_DNA_TcMar	chr12	95595212	+	1	1	0	0
chr12:113591590-113594590_HY3_scRNA_scRNA	chr12	113594590	-	RMSK	CTACTCCAGTTGGACTAAAAGAAAAGGCACTGACTTTTGCCTGTTTACATCAAGCCTGTGTTTCTGCTAGTCTCATGTGCCACAAGGTAACAGGCCAGGCTTGGAAGAACAGTGGCATCGATGCATCCAACCAACTAGGAGGGGCGAAGCGGATTCCCAGGACCCAGATCTTGGCATTCGGTTGGAATCCTGGCCATTGGGCAGAACAGGAATGGGAATCGGTTGGGGAAAAGGTGGGATGCCTCCCTTTGTAGCAGGACGAGCCGCAGACAAAACTCCTCAGACACCGGATTAACACAAAACTCCTCAGACACCGGATTAAAGAAGGAAGAGTTTTTTATTCGGCTGGGAGCATTGGCAGACTCGTGTCTTAAGAGCCGAGCTCCCGGCCGAATAAAA…	chr12:113591590-113594590_HY3_scRNA_scRNA	chr12	113594590	-	0	1	0	0	chr12:113591590-113594590_HY3_scRNA_scRNA	chr12	113594590	-	0	1	0	0	chr12:113591590-113594590_HY3_scRNA_scRNA	chr12	113594590	-	0	1	0	0	chr12:113591590-113594590_HY3_scRNA_scRNA	chr12	113594590	-	0	1	0	0	chr12:113591590-113594590_HY3_scRNA_scRNA	chr12	113594591	-	1	1	0	0
chr12:113594590-113597590_HY3_scRNA_scRNA	chr12	113594590	+	RMSK	TGGAAATTAAGAAGAAACAAAATCTGTAACCGGTTGTAATTAATTCGTTGTAAACACCACTGCACTAGGACCAGACCATCTCTTTTCAAAATCAACTCTCTGCCCGTCAAGGAGAAAGGCTCCACGGAGGGACATGATGCCTTTTCCCACCTCCCCTAACACTCCCTGGCCTCCGGGCCTGGGACTCACACTGTCCTGCGGCTGCCAGAATTCAGTAACAGCTTCATTTGTTCATTGCATTATTTTTCCAGTTGCCCCCTAGTTATGACAAGGGGTAACTATTTTTTTCCATTTTTGGTGGAGATAAAAAGTTTCCTTCTCAGCTGTTGATACGGTGATGAATATGAGGGGGAGCCCACAGATGGTTGTAAGTTCACCCTCAAGTTCTAGTTTTTACAA…	chr12:113594590-113597590_HY3_scRNA_scRNA	chr12	113594590	+	0	1	0	0	chr12:113594590-113597590_HY3_scRNA_scRNA	chr12	113594590	+	0	1	0	0	chr12:113594590-113597590_HY3_scRNA_scRNA	chr12	113594591	+	1	1	0	0	chr12:113594590-113597590_HY3_scRNA_scRNA	chr12	113594590	+	0	1	0	0	chr12:113594590-113597590_HY3_scRNA_scRNA	chr12	113594591	+	1	1	0	0
chr12:116888579-116891579	chr12	116891579	-	Random	AGAGGACTCCAGTCTGCATGCTGAGTGATATGTCCAGATGCGTGAATCTTTTTTGAATCTTTTTTTTTTTTTGAGACAGAATCTCGCTCTGCCACCCAGGCTGGAGGGCAGTGGCATGATTTCGGCTCACTGCAACCTCCACCTCCATGGTTCAAGTGATTCTCCTGCCTCAGCCTCCCAAGTAGCTAGGATTACAGATGCATATCACCATGCCCGGCTAATTTTTGTATTTTTAGTAGAGATGGGATTTCACAATGTTGGCCATACTGGTCTTGAACTCCTGACCTTGTGATTCGCCCGCCTCGGCCTCTCAAAGTGCTGGGCTTACAGGCATGAGCCACGCTGCCCCATGATTCTAATT	chr12:116888579-116891579	chr12	116891579	-	0	1	0	0	chr12:116888579-116891579	chr12	116891579	-	0	1	0	0	chr12:116888579-116891579	chr12	116891579	-	0	1	0	0	chr12:116888579-116891579	chr12	116891579	-	0	1	0	0	chr12:116888579-116891579	chr12	116891580	-	1	1	0	0
chr12:116891579-116894579	chr12	116891579	+	Random	CTTCTCTCCCACATCCTGGCGTCTCTTCTGTCCTCTGGCACACCATCACTGTTGGCCAGCAAGCTGGGTCTCTCATCTCTTCAGCCTTGTCTCCATCCTAGCTCTGTGTCTCTGGGTCAGTACCAATT	chr12:116891579-116894579	chr12	116891579	+	0	1	0	0	chr12:116891579-116894579	chr12	116891579	+	0	1	0	0	chr12:116891579-116894579	chr12	116891580	+	1	1	0	0	chr12:116891579-116894579	chr12	116891579	+	0	1	0	0	chr12:116891579-116894579	chr12	116891580	+	1	1	0	0
chr12:133226438-133229438	chr12	133229438	-	Observed	GGCACGTTGATCTTACTATGTAACGAGACACACTATCATGGCATCTTGACAAGATGAGAGGAGAGCAGTAGAGCCGATTGGGAGCCTAGAAACAGACTCCCCTGTTAGTCGGAAGTTGGTAGGTCACAGATCGTTAAGGAGAGAGTGGACTGCAGTGAGTGATGCTGGTGAAAATGGTTTTTCATATTTGGAGAAGTAAGTTGTTGTATCACACTGAGTGTGAAACTAAGGCTGAGTGTGATGGCTCATGCCTGTAATTGCAGTGCTTTGGGAGTCCAAGGAAGGAGGATCAGTTGAGCCCAGAAGTTCCAGACGAGCCTGGGCAACATAGGGAGGTCTCGTCTCTACAAAAAAAATCCGGCACAACATTAGGCATGGTTGTGCATGCCTGTAGTCCCA…	chr12:133226438-133229438	chr12	133229438	-	0	1	0	0	chr12:133226438-133229438	chr12	133229438	-	0	1	0	0	chr12:133226438-133229438	chr12	133229438	-	0	1	0	0	chr12:133226438-133229438	chr12	133229438	-	0	1	0	0	chr12:133226438-133229438	chr12	133229439	-	1	1	0	0
chr12:133229438-133232438	chr12	133229438	+	Observed	CTCCTTATTCTTCAAAATTCTTTGGTTATTCTTATCCTTACCCTTTATATGAATTTTAGGATTCGTCTGTCAAGTTCTATCCAAAAAGCTTTTGGCAGATTCTTTTTTATTGGAATTACACTGAATTTTATGAATTAATATGGGGCAAACTGCCATATTTTAATACTGAGTCCTTTCATCTGTAAAGATGGTACCTCTTTTTGTTACTTAGGTAAATTTTTATATGTTCAATAAAGTTGTGTATAGGCCAGGCATGGTGGCTCACACCTGTAATCCCAGTGCTTTGGGGGGGGCCCAGGCAGGAGGATCACTTGAGCCCAAGAGTTTAAGATCAGCCTGGGCAACAGTGAGACCCAGCCTCTACAAAAAATACATAGCCAGGTGTGGTGGTGCACACTT…	chr12:133229438-133232438	chr12	133229438	+	0	1	0	0	chr12:133229438-133232438	chr12	133229438	+	0	1	0	0	NULL	NULL	NULL	NULL		0	0	1	chr12:133229438-133232438	chr12	133229438	+	0	1	0	0	chr12:133229438-133232438	chr12	133229439	+	1	1	0	0
chr11:85840461-85843461_THE1B_LTR_ERVL-MaLR	chr11	85840461	+	RMSK	TGCTGCCATGTAAGATGTGACTTTGGTCCTCATTTGCCTTGTGCCATGATTGTGAGGTCTCCCCAGCCATGTGCAACTGTAAGTCAATTAAACCTCTTTCCTTTATAAATTACCCAGTCTCAGGTATGTCTTTATTAGGAGCATGAGAACAGACTAATTCACTGTTAAGTAGAGAAAATT	chr11:85840461-85843461_THE1B_LTR_ERVL-MaLR	chr11	85840461	+	0	1	0	0	chr11:85840461-85843461_THE1B_LTR_ERVL-MaLR	chr11	85840461	+	0	1	0	0	chr11:85840461-85843461_THE1B_LTR_ERVL-MaLR	chr11	85840462	+	1	1	0	0	NULL	NULL	NULL	NULL		0	0	1	chr11:85840461-85843461_THE1B_LTR_ERVL-MaLR	chr11	85840462	+	1	1	0	0
chr11:5487982-5490982	chr11	5490982	-	Random	AAATCATTTTTCACCATTAGAGAAAGACGTCAACCAATGTAAAAAACTATATAGACACAAGAAAAATAAAGGATAATATCTAAAAATT	chr11:5487982-5490982	chr11	5490982	-	0	1	0	0	chr11:5487982-5490982	chr11	5490982	-	0	1	0	0	chr11:5487982-5490982	chr11	5490982	-	0	1	0	0	chr11:5487982-5490982	chr11	5490982	-	0	1	0	0	chr11:5487982-5490982	chr11	5490983	-	1	1	0	0
chr11:5490982-5493982	chr11	5490982	+	Random	CCCCTTTCTCTCTACTGGGTCATAGCCATCAGTTTCTTCCATAAGTGAGGTGCACCATGTCCTCCATGAAGTCTTTCCTTAATATTCCCACCCACTGATTGATTCTGTCTTGTGCAAGTGATGACATCTTTTGTGTATATTCTAAGCTGTCTCTCCTCTCTTGCCTATACTCAAGCATTATTTCAGTTCTCTGCCTTTTCCTTGTGGCTTGAACCCCTCACTTATTCACCAAGGGTCCAGAATGTCACATTCCTCCACACCTGACTCTCTTGGTTTTGCCTTTCTATATTTTAACATGGATTTTGTTTTAATCTCTGTTTAGACCACAGATTCTCAAATTGTGCTGTATGCTAGATTATTTTAAGAAGCATTAAAATATTCCTTTCCTCAGAAGAAACC…	chr11:5490982-5493982	chr11	5490982	+	0	1	0	0	chr11:5490982-5493982	chr11	5490982	+	0	1	0	0	chr11:5490982-5493982	chr11	5490983	+	1	1	0	0	chr11:5490982-5493982	chr11	5490982	+	0	1	0	0	chr11:5490982-5493982	chr11	5490983	+	1	1	0	0
chr11:38355629-38358629_AluY_SINE_Alu	chr11	38358629	-	RMSK	CTATCTCCTGACCTCGTGACCCGCCCGCCTCGGCCTCCCAAAGTGCTGGGATTACAGGCGTGAGCCACGGCGCCCGGCCTGACATTTCTAATAGTGCATGTATTAAGATGAAGAAGGAGGAGGATTGGAGAACTGAGTAAAGGAAGAGGAGGACGAAGAAAGAAAAAGAAACCGAGGGACCATTTTAAATAAAAGATAAATCAAGAGAAAACTGTCTTACCAGATTGCATTCCCCAAAGTGAGGTTAGTGTTTTATTTGAAAGTCATTTGCTGTGTATTTATAAATT	chr11:38355629-38358629_AluY_SINE_Alu	chr11	38358629	-	0	1	0	0	chr11:38355629-38358629_AluY_SINE_Alu	chr11	38358629	-	0	1	0	0	chr11:38355629-38358629_AluY_SINE_Alu	chr11	38358343	+	286	0	1	0	NULL	NULL	NULL	NULL		0	0	1	chr11:38355629-38358629_AluY_SINE_Alu	chr11	38358630	-	1	1	0	0
chr11:38358629-38361629_AluY_SINE_Alu	chr11	38358629	+	RMSK	AGACCATCCTGGCTAACACGGTGAAACCCCGTGTCCACTAAAAATACAAAAAATTAGCCGGGCGTGGCGGCGGGCGCCTGTAGTCCCAGCTACAGCTACTCGGGAGGCTGAGGCAGGAGAATGGCGTCAACCCGGGAGGCGGAGCTTGCAGTGAGCGGAAATCGCGCCACTGCACTCCAGCCTGGGAGACAGGGAGACTCCGCCTCAAAAAAAAAAAAAAAAAAAAAAAAAAAAAGTCAGTGAATCCAAAACACTTCCTTAAGCTGCAAGAAGTACACATTTTAACTCAGCCATAAACAAATGACAGGGAAATT	chr11:38358629-38361629_AluY_SINE_Alu	chr11	38358629	+	0	1	0	0	chr11:38358629-38361629_AluY_SINE_Alu	chr11	38358629	+	0	1	0	0	chr11:38358629-38361629_AluY_SINE_Alu	chr11	38358630	+	1	1	0	0	NULL	NULL	NULL	NULL		0	0	1	chr11:38358629-38361629_AluY_SINE_Alu	chr11	38358630	+	1	1	0	0
chr11:56344240-56347240	chr11	56347240	-	Random	TCCACATCCTTACAAATCCTTCCTTTCCTCAAGTCTTTCAGCTGCCACACCTTTCTACCCCTCACCCTCAGTAAAGGACCTCACCCCAGTGTCTATAGACAAAACTGGAGAGTTCTGATGAAAACCTTCTTGGTTTTATTATATTAAAATT	chr11:56344240-56347240	chr11	56347240	-	0	1	0	0	chr11:56344240-56347240	chr11	56347240	-	0	1	0	0	chr11:56344240-56347240	chr11	56347240	-	0	1	0	0	chr11:56344240-56347240	chr11	56347240	-	0	1	0	0	chr11:56344240-56347240	chr11	56347241	-	1	1	0	0
chr11:56347240-56350240	chr11	56347240	+	Random	GAGCAGCAGAGTGACAACATAATCAGTAGAAGGAAGCAGAAGTATTGGTCAGGGCCCAGGTCCTTTGGAGGACGGACGTTCTGGATTTATGCTGGAACTAGTCTGCCCTATTGAAAGTCATTAACAAGCTAAGAATCAAAGACAGGTCTGAGACCAGGACCGTTTATAAAATTGATGAGTCATAAAATTGTTGACTTAGGAATAGGGCTGAAAATAGAAGGAAGAATATTTAAAACTTGTTTACACTGCATTTGTTAGATGATAAGGGAAGCTAGACATGTGTTCATTAGTCTGTATTTTCCAGTGCACTGATAGTTCCAGGTTAGCACAAATGAATCAAAATGGGCTCTGACCAAGACAGAAGAGGCATCCCTAATTCTCTTAGATCACAAATGGTGG…	chr11:56347240-56350240	chr11	56347240	+	0	1	0	0	chr11:56347240-56350240	chr11	56347240	+	0	1	0	0	chr11:56347240-56350240	chr11	56347241	+	1	1	0	0	chr11:56347240-56350240	chr11	56347240	+	0	1	0	0	chr11:56347240-56350240	chr11	56347240	+	0	1	0	0
chr11:59470660-59473660_7SK_RNA_RNA	chr11	59473660	-	RMSK	AGTAGCTGCACTCCTCTGCTAGAACCTCTAAACAAGCTCTCCAATGTGGTGGTCATTACCCTTTGTATTTGTTTATTTTCATACTGCCATGTAGAGTTTGAGACCAGCCTGAGCAACATGGCAGAAACCTGTCCCTACCAAAAATACAAAAAATTAGCTGGGCGTGGTGGTACACGCCTGTAGTCCTAGCTACTTGGGAGGCTGAGGTGGGAGGATTGCTTGAACCTGGCAGGTGGAGGTTGCAGTGAGCCAAGATCGCAACCTGGGTGACAGAGTGAGACCCTGTCTCAAAAAAAAAAAAAAAGACTGACATAGAGCATATAAAATACTTTGACTGGGCGCAGTGGCTCACACCTGTAATCCCAGCACTTTGGGAGGCTGAGGCGGGCGGATCACAAC…	chr11:59470660-59473660_7SK_RNA_RNA	chr11	59473660	-	0	1	0	0	chr11:59470660-59473660_7SK_RNA_RNA	chr11	59473660	-	0	1	0	0	chr11:59470660-59473660_7SK_RNA_RNA	chr11	59473660	-	0	1	0	0	chr11:59470660-59473660_7SK_RNA_RNA	chr11	59473660	-	0	1	0	0	chr11:59470660-59473660_7SK_RNA_RNA	chr11	59473661	-	1	1	0	0
chr11:59473660-59476660_7SK_RNA_RNA	chr11	59473660	+	RMSK	TGTATACCCTTGACCAAAGAATGGTCCTCCTCTATCTGGGAAGGTCGTCCATTTTGACTAAGCTTGCAGCTTTGAGAGGGTCGCACATGGGGCAGTGAAGGAGGAAGAGGACACCCACCTAGCCAGGCAGATCAGCTGAATCAACTCTGGTGATCAATGGGATGACAGATGTCACAGCCAGATTGCCCTCACATCCTACCCCATTTGTTCATGCCCAAGTTGTTCTATTTTGCTTTCTGATTAAGAAGCAGACAAGAAACCATTATTAGCAGAGTATGGTAGAAAGTACCATAGAAGCCTCTCCAATGTGAGGAGAAATGGCCAGCATATTGACAGATGTAAATAGAAAGTGGGAGTTAAATT	chr11:59473660-59476660_7SK_RNA_RNA	chr11	59473660	+	0	1	0	0	chr11:59473660-59476660_7SK_RNA_RNA	chr11	59473660	+	0	1	0	0	chr11:59473660-59476660_7SK_RNA_RNA	chr11	59473661	+	1	1	0	0	chr11:59473660-59476660_7SK_RNA_RNA	chr11	59473660	+	0	1	0	0	chr11:59473660-59476660_7SK_RNA_RNA	chr11	59473661	+	1	1	0	0
chr11:74130598-74133598	chr11	74133598	-	Random	CTAAGGTCCCATTGTTATAATGGTAAAATATTGGAAGCAGTAAAAACGTCCATCTGTAGGAGAGTGGTTAAATAAATTGTGTATGTTCTGAGGTTAAGAACCAAGATTGCACGTTAAAGAAAGTGAAAAGACAAGCAACAAGCTGAAAGATCCTACAAATATCGAGGATATATAAAAACTCTTACCAATTAATAAGGAAATAGTACAATAGTGAAAGGTACAACAGACATAATCAAACATATCACAGAAGAAACACATGAGGCTAATAAACATATGAAAATACAATAAACCTCACTGGAAATTGGAAAAATGCAAATTGAGGTCTCAATGATATGCCATTTTTTATCTTTTCAAATGGTAAAAGGTAAGATGTCTGACAAAAGCAAAGCATTAAAGAAA…	chr11:74130598-74133598	chr11	74133598	-	0	1	0	0	chr11:74130598-74133598	chr11	74133598	-	0	1	0	0	chr11:74130598-74133598	chr11	74133598	-	0	1	0	0	chr11:74130598-74133598	chr11	74133598	-	0	1	0	0	chr11:74130598-74133598	chr11	74133599	-	1	1	0	0
chr11:77349729-77352729_MER41-int_LTR_ERV1	chr11	77352729	-	RMSK	TATGCCTGTAATCCCAGCACTTTGGGAGGCTGAGGTGGGTGGATCACTTGAAGGTCAGGAGCTCCAGACCAGCCTGGCCAACATGGAGAAACCCCATCTCTACTAAAAATATAAAAAATTAGCTGGGTGTGGTGGTGCATGCCTGTAATCCCAGCTACTCAGGAGGGGGCAGGAGAATTGCTTGAACCCAGGAGGCGGAGGTCACAGTGAGCCAAGATCTCGCCATTGCACTCAGCCTGGGCAACAAGAGCAAAACTCTGTCTCAGAAAAAAAAAAAAAAGGAACTCAGAGAGCTCAAAACACTAATCTGTGGAGCTCTGAAATCTGAGAGAGAACTTACCAGGAACCCCAGCTGCTGTGACAGATCAAAGGACACAGTGGATTCTGCAGGTAACTTGC…	chr11:77349729-77352729_MER41-int_LTR_ERV1	chr11	77352729	-	0	1	0	0	chr11:77349729-77352729_MER41-int_LTR_ERV1	chr11	77352729	-	0	1	0	0	chr11:77349729-77352729_MER41-int_LTR_ERV1	chr11	77352729	-	0	1	0	0	chr11:77349729-77352729_MER41-int_LTR_ERV1	chr11	77352729	-	0	1	0	0	chr11:77349729-77352729_MER41-int_LTR_ERV1	chr11	77352730	-	1	1	0	0
chr11:79963002-79966002_Ricksha_c_DNA	chr11	79963002	+	RMSK	TCTTCTGAGATAATTAACAGGAAAGGAGACTAGATAGATGACAGACAGACAGACAGACAGATAGGAAGGGATTTATTAGGGGAATTGACTTACGTGATTATAGAGGCTGAAAAATCCCATGATAGGTTGTCTTCAAGTGAGAAATATTGGGATGTCAGTAGTGTGAGTCACTCCAAATCCAAAAGCCTCCGAATCAGGGAAGCCAATGTGTATAATTCTCAGTCCAAGGCCAAAGGCCTAAAAACCCAGGGGAAAGGGGTTGCTGACATAAATCTTGGAGTCTCAAGACTGGAGAGCCTGGGATCCTAATATTCAAGGGTGGAGGAGAAGAGTATGTTTCAACTTCAGAAGAGAGAAAGCAATTCACCTTTCCTCTGTTCTATCCAAGCCCCCCAGCCC…	chr11:79963002-79966002_Ricksha_c_DNA	chr11	79963002	+	0	1	0	0	chr11:79963002-79966002_Ricksha_c_DNA	chr11	79963002	+	0	1	0	0	NULL	NULL	NULL	NULL		0	0	1	NULL	NULL	NULL	NULL		0	0	1	chr11:79963002-79966002_Ricksha_c_DNA	chr11	79963003	+	1	1	0	0
chr11:79960002-79963002_Ricksha_c_DNA	chr11	79963002	-	RMSK	ACTCTAATACAGAGGCAAAAATACTGTAAAAAGTGAGTGTCCAGTAAAGATTTTAAGGTCAATCTGGCTGTTATATTTGAAACAGACTGAAATGAGGTAAGGAAGAAGCCAAAAGACCAGTAGAAGTCTATTGCCTCCTCCAGCCAAAAGATGATAGCAACTTAGGCCAGGGTAGTAACGGTAAATTATTGAGAAGTGGTCATATTTTAAAGATTAAGCCAACAAAATGTGATGATAGATTGACAAAGTGTATTAGAGGAATAGAAACATCAAGGAAGACCTTGACTTTACTCACCAGAAAGATAAGGGTATCAGTGCTTACATGGGGAAGCCAGGAGGGAAGGTAGGATGTGTTGTTTTATCTTGTTTTGTTTTGGTGGAAAGTGGTAATGATCAAGA…	chr11:79960002-79963002_Ricksha_c_DNA	chr11	79963002	-	0	1	0	0	chr11:79960002-79963002_Ricksha_c_DNA	chr11	79963002	-	0	1	0	0	chr11:79960002-79963002_Ricksha_c_DNA	chr11	79963002	-	0	1	0	0	NULL	NULL	NULL	NULL		0	0	1	chr11:79960002-79963002_Ricksha_c_DNA	chr11	79963003	-	1	1	0	0
chr11:82478133-82481133_MER95_LTR_ERV	chr11	82478133	+	RMSK	AACGACTATGGACAAATGAGCTTATGCAGCCCCACTTGCCCTAAGAGAAATATAGATTTATGATACCCAATTATAATAAAGATAAATATGCTGATTCATGTATACTTTATGCCTGCACTTTAACTTATAAACAGAGCTTCCTACCACTTTCAGTTTTAGGTCTCCTGGTTTGTGAACTGTTCTGTTGTATGCACAATACACTTTTTAAAAATTTCTAGTTTTCAGCTGGCAGCACCCAGATCAATAAACTGACTCAGCACAAGAAGATAGCTTGGACTCCCTATGATTTCATCTCTGATCTGACCAATCAGCACTCCCGGCTCACTGGCTTTCCCCCACCCACCAAGCTGTCCTTAAAAACTCTGATCTGATCCCCAAATGCTCAAGGAGACTGACTTG…	chr11:82478133-82481133_MER95_LTR_ERV	chr11	82478133	+	0	1	0	0	chr11:82478133-82481133_MER95_LTR_ERV	chr11	82478133	+	0	1	0	0	chr11:82478133-82481133_MER95_LTR_ERV	chr11	82478134	+	1	1	0	0	NULL	NULL	NULL	NULL		0	0	1	chr11:82478133-82481133_MER95_LTR_ERV	chr11	82478134	+	1	1	0	0
chr11:85837461-85840461_THE1B_LTR_ERVL-MaLR	chr11	85840461	-	RMSK	GGCAAGAGAGCTTGCACAGGGGAACCCTCATGTACAAAATCATTAGTTCTCATGAGACTTATTCACTATCATGAGAACAGCATGGGAAAAACCCACATCTATGATTCAATTACCTCCAGTGGGGTCCTTCCCACAGTACATGGGAATTATGGGAGCTACAATTCAAGATGAGATTTGGGTGGGGACACAGTCAAACCATATCAACAGAATCAACCAATGCTTAGAAATGTTCAAGAGAGTAACTATCTAGCAATT	chr11:85837461-85840461_THE1B_LTR_ERVL-MaLR	chr11	85840461	-	0	1	0	0	chr11:85837461-85840461_THE1B_LTR_ERVL-MaLR	chr11	85840461	-	0	1	0	0	chr11:85837461-85840461_THE1B_LTR_ERVL-MaLR	chr11	85840461	-	0	1	0	0	chr11:85837461-85840461_THE1B_LTR_ERVL-MaLR	chr11	85840461	-	0	1	0	0	chr11:85837461-85840461_THE1B_LTR_ERVL-MaLR	chr11	85840462	-	1	1	0	0
chr11:94957044-94960044	chr11	94957044	+	Observed	TAACTGCCCATATTTACTGTATTAGAAATTAAACCCGAGAAAACTCTGAAATGTTTAATTCATTTAAAATAGTAATAAAATCTATTACAAAATAATATAAATCACATATTTTTTGGAATAATTGTATTTTCCAAAACATAAAAAGTGAGAAGAGTGACATTTACATTTTGCAAATCTCTTTAATGTCTATTTAATACAAGACAGCTGAATTTTCCCCAATCTGTTGTGATGTGTTTTGATTGAACTATGCGTGAAAAATCGAACCTGACATAGCTACATAGTTGGAAAAAGAAGATAAGTGTGAATATTTTTCTTTGATACCACACTAAAACTCAACAAGTATTCTTCTTAAAGGTTAATTGCAATGTATCTGAAATCATATCCATGACCTCAACAGTT…	chr11:94957044-94960044	chr11	94957044	+	0	1	0	0	chr11:94957044-94960044	chr11	94957044	+	0	1	0	0	chr11:94957044-94960044	chr11	94957045	+	1	1	0	0	NULL	NULL	NULL	NULL		0	0	1	chr11:94957044-94960044	chr11	94957045	+	1	1	0	0
chr11:94954044-94957044	chr11	94957044	-	Observed	TAACCCACACATAAACAAAGGCTCTTTGGGGTCCCCAATAATTTTTAAGAGTGCGAAGGGGTTCCAGGACCAAGACATTTATGAAGGGGTTCCAGGACCAAGACATTTACGAACTACTGAGCCAGAGTTACTACTGATGCCAGTATATGGTGTAATT	chr11:94954044-94957044	chr11	94957044	-	0	1	0	0	chr11:94954044-94957044	chr11	94957044	-	0	1	0	0	chr11:94954044-94957044	chr11	94957044	-	0	1	0	0	chr11:94954044-94957044	chr11	94957044	-	0	1	0	0	chr11:94954044-94957044	chr11	94957045	-	1	1	0	0
chr11:109867782-109870782_AmnSINE1_SINE_Deu	chr11	109870782	-	RMSK	TCTTGTTTGACATTGTGGATATTTGGCACTGTGAGTAGGTAAAACATTTGGTATAAGGCCATTTTACTCTAGAATCATTTGTGTAACTCTTCACAAACTTGAAAAACAAACTTGCCTTCATAGATTCTTCCTCCCAGTTTTTAAAATATTAAAAACGGAAAAAAGACATCCTGCTTAAGTTCATTTAAAATT	chr11:109867782-109870782_AmnSINE1_SINE_Deu	chr11	109870782	-	0	1	0	0	chr11:109867782-109870782_AmnSINE1_SINE_Deu	chr11	109870782	-	0	1	0	0	chr11:109867782-109870782_AmnSINE1_SINE_Deu	chr11	109870782	-	0	1	0	0	chr11:109867782-109870782_AmnSINE1_SINE_Deu	chr11	109870782	-	0	1	0	0	chr11:109867782-109870782_AmnSINE1_SINE_Deu	chr11	109870783	-	1	1	0	0
chr11:109870782-109873782_AmnSINE1_SINE_Deu	chr11	109870782	+	RMSK	ACTGCAAATGTTCTCAGCTTTAATTTCACACCAATGTCACTTTAACCAAACAGTCTCCTTAGCAGGGTACTTCAGTGCTGAATCATTATTGACTCAGAGGTTTATAAATACCACTACTTGTATTACTTGGAGTTTTCTTCAGTGGTTCCCTATCGCCCTCTCTAAGTTCGGTTAAGCCTGACCGTGCAAAGGGAGTAATATCTGACATGCTCACTTCCCACATTAGTGGGGTTGCTAAGCCTGTATGACGTACATGATACATTTATAAAAAGGAACATTCTAAAAATAAGTTTAATGTATTCTCATTCAACTCCCTAAAAAACTGATGTAACTTGAAGACAGCAAGTTATGCTCATCAGTTTTCTCTAACAGCTTAGTAAATGTCAGAAAGAAACGGAA…	chr11:109870782-109873782_AmnSINE1_SINE_Deu	chr11	109870782	+	0	1	0	0	chr11:109870782-109873782_AmnSINE1_SINE_Deu	chr11	109870782	+	0	1	0	0	chr11:109870782-109873782_AmnSINE1_SINE_Deu	chr11	109870783	+	1	1	0	0	chr11:109870782-109873782_AmnSINE1_SINE_Deu	chr11	109870782	+	0	1	0	0	chr11:109870782-109873782_AmnSINE1_SINE_Deu	chr11	109870783	+	1	1	0	0
chr11:131866452-131869452	chr11	131869452	-	Random	GCCATGACTCTGAAAGTGAACTAATGGTGGTGGAGTCTTCCTCACATGTATCTTGGTCTTATTTCTCAGGCTAATGCCTTCTCCTAACCCACAGCTTGACAGTACCTTCTTTTCTTCCTTTCTTACCCCAAACTGTTCTCCCTACTTCAGTTGGCTCTCCTAACAGTTGACATCAGTCGGGCATTGCTCAAGTACTAAGATACCTCGTGCTGCTTGAATT	chr11:131866452-131869452	chr11	131869452	-	0	1	0	0	chr11:131866452-131869452	chr11	131869452	-	0	1	0	0	chr11:131866452-131869452	chr11	131869452	-	0	1	0	0	chr11:131866452-131869452	chr11	131869452	-	0	1	0	0	chr11:131866452-131869452	chr11	131869460	-	8	0	1	0
chr11:131869452-131872452	chr11	131869452	+	Random	TGGTAGATGCTCCCTTCCTTCCAGAGCAGGGAGGAAAAGGGACGCAGTCTTTGCTGCAAATT	chr11:131869452-131872452	chr11	131869452	+	0	1	0	0	chr11:131869452-131872452	chr11	131869452	+	0	1	0	0	chr11:131869452-131872452	chr11	131869453	+	1	1	0	0	chr11:131869452-131872452	chr11	131869452	+	0	1	0	0	chr11:131869452-131872452	chr11	131869453	+	1	1	0	0
chr10:16416400-16419400_Zaphod_DNA_hAT-Tip100	chr10	16419400	-	RMSK	TTTGTTGCATTAAATGAGTCATGTCATTCTTCAGTTTCTACATATAGTACGGGAGCGGTGGCTCACACCTGTAATCCCAGCACTTTGGGAGGCCGAGGTGGGCTGATCGCTTGAGCCCAGGAGTTCAATACCAGCCTGGACAACAAAGTGAGACCTCGGCTCTCCAGAAATAAATAAAATTAGCCTGGTTTGATGGTGTGTGCCTGTAATTCCAGCTACTTGTGAGGCTGAGGCAGGAGAGTGGCTTGAACCCAGGAGGTGGAGGTTGCAGTGAGTTGAGATAATGCCACTGCACTCTAGCTTGGGCAACACAGCAAGACTGTCGCTAAAAAATAAAAAATTAACTGGGTATGGTGGCACATGCCTGTAGTCCCAGCTACTCAGGCTGAGGTCGGGGTG…	chr10:16416400-16419400_Zaphod_DNA_hAT-Tip100	chr10	16419400	-	0	1	0	0	chr10:16416400-16419400_Zaphod_DNA_hAT-Tip100	chr10	16419400	-	0	1	0	0	chr10:16416400-16419400_Zaphod_DNA_hAT-Tip100	chr10	16419400	-	0	1	0	0	chr10:16416400-16419400_Zaphod_DNA_hAT-Tip100	chr10	16419400	-	0	1	0	0	chr10:16416400-16419400_Zaphod_DNA_hAT-Tip100	chr10	16419401	-	1	1	0	0
chr10:16419400-16422400_Zaphod_DNA_hAT-Tip100	chr10	16419400	+	RMSK	ATGCTCCTCTGCAAATACCCGCCTGTCTTGTAAATTCCATACTGCTTAGTACCTCTAGAACCATGAGTGGGGAAAGGAAGGAAAACTAAAAACTAACCTCTTGGTTCTACTGAGGTTCAGTTTTTAGCTTTGAGTTCTCAGTTTTTAGGTTCTACTTGCTATACAAGAATCTATTGGGTGTATACCATTTGAGAGGAAAACTTTGGTAACTTAATTCTTTTGTCTTCCCATTAATTAGGTACATCCACTATTCAAAGCCCAGTCCCATTGGCCGGGCATGGTGGCTCACACCTGCAATCCCAGCACTTTGGGAGGCCAACATGGGTGGATCATGAGGTCAGGAGTTCAAGACCAGCCTGGCCTACATGGTGAAACCCTGTCTCTACTAAAAATACAAAA…	chr10:16419400-16422400_Zaphod_DNA_hAT-Tip100	chr10	16419400	+	0	1	0	0	chr10:16419400-16422400_Zaphod_DNA_hAT-Tip100	chr10	16419400	+	0	1	0	0	chr10:16419400-16422400_Zaphod_DNA_hAT-Tip100	chr10	16419401	+	1	1	0	0	chr10:16419400-16422400_Zaphod_DNA_hAT-Tip100	chr10	16419400	+	0	1	0	0	chr10:16419400-16422400_Zaphod_DNA_hAT-Tip100	chr10	16419401	+	1	1	0	0
chr10:31100833-31103833_5S_rRNA_rRNA	chr10	31103833	-	RMSK	ATGTGCCTGATCTCGTCTGAATCTGGTGCTCTAGAGCTGGGGTTTGATCAGCTGCTTGCAGAAGTCAGATTCCATGGACTTCTAGTGTTCCTCAAGATGTTCCATGAAAGTGGACTCTATTTAAGGAAGTTTGGGAAACATTGCAGACACTTATTGCCTCTGGGGGAGTTATAACCATATTATCTCATAAAAGGCTCTAAGAAATCCTATAGGAGAGAAGTTTGTTTAACACTGCATTTTCCTAACACGCTTGATCACAGAATTCTTTTCTTGCAGAACACATAGGGAGAACACAGGATTATATTCAGGACCTTCCCGTTCAATGCCCCAATATCTTGTTTTCTCTGGTCTGGTGGTGAGCTCTCACTCAATAGACCGATTTTTCATGATTGTAGTCAT…	chr10:31100833-31103833_5S_rRNA_rRNA	chr10	31103833	-	0	1	0	0	chr10:31100833-31103833_5S_rRNA_rRNA	chr10	31103833	-	0	1	0	0	chr10:31100833-31103833_5S_rRNA_rRNA	chr10	31103833	-	0	1	0	0	chr10:31100833-31103833_5S_rRNA_rRNA	chr10	31103833	-	0	1	0	0	chr10:31100833-31103833_5S_rRNA_rRNA	chr10	31103834	-	1	1	0	0
chr10:31103833-31106833_5S_rRNA_rRNA	chr10	31103833	+	RMSK	TCAGGGTGGAATGACCAAAGACTAGAAGGCCTGATTCAATCCCTAAACCTGGGAAAACACCTTCCTTGTGGGCTGGTTCCCCAAATGATCAGACACCAAGACCTTCCATCTCTGGAATT	chr10:31103833-31106833_5S_rRNA_rRNA	chr10	31103833	+	0	1	0	0	chr10:31103833-31106833_5S_rRNA_rRNA	chr10	31103833	+	0	1	0	0	chr10:31103833-31106833_5S_rRNA_rRNA	chr10	31103834	+	1	1	0	0	chr10:31103833-31106833_5S_rRNA_rRNA	chr10	31103833	+	0	1	0	0	chr10:31103833-31106833_5S_rRNA_rRNA	chr10	31103834	+	1	1	0	0
chr10:32170865-32173865_L1MA1_LINE_L1	chr10	32173865	-	RMSK	GATTTTTATTGCATATGATAAAATTCAAGCTTTTTAAAAATTTATGAAGAAATGACATGGTGAGTTTTTTGAGCTCAACTGGAGATTAGAATTTTGAAAACTTAGATTTGTTGTCATGAGCTTACAGCTTCTCAATCTCAAGACTCTTCATGAAAGCAGTGGTGATATTAAAGTTTTTGTTTTGTTGTTTGTTCTTAATGTTGTGTAATGAAATGTTTCAACATTTGGAAGATAAGCGTAACTCAGTGAATGAATGTTCCTCAAGTGACCAGTGTACAGTGGGTAAGAGAGCCATTCACAGTGCAAGGTAGACAAGTGGGTTTTAATGTGAGAAAGTACAAAGAGTTAATTGTTATGATTTTTAGATTCCACATTGCAACTCATCTTTAAGAAACTGCC…	chr10:32170865-32173865_L1MA1_LINE_L1	chr10	32173865	-	0	1	0	0	chr10:32170865-32173865_L1MA1_LINE_L1	chr10	32173865	-	0	1	0	0	chr10:32170865-32173865_L1MA1_LINE_L1	chr10	32173865	-	0	1	0	0	chr10:32170865-32173865_L1MA1_LINE_L1	chr10	32173865	-	0	1	0	0	chr10:32170865-32173865_L1MA1_LINE_L1	chr10	32173866	-	1	1	0	0
chr10:32173865-32176865_L1MA1_LINE_L1	chr10	32173865	+	RMSK	AATTATTTTCTTATTTTTTTTTAATTTTGGGGGTACATGGTAGGTGTGTATATTTATAGAGTACATGAGATGTTTTGATACAGGTGTACAATGTAAAATAAGCACATCCTGGAGAGCAGGGTGTCCATTCCCTCAAGCAAAAATTGACAATTTTCTTTAAAGTGATAGGCTTACTTCTGTTCATTTTTGAGAAAATGTCTAATGTCCTAGTATGAATAATCAGTTTGTCATTCTTTCAAGTAAAATTTACCAATCAAACAAGAGCAACAAAATT	chr10:32173865-32176865_L1MA1_LINE_L1	chr10	32173865	+	0	1	0	0	chr10:32173865-32176865_L1MA1_LINE_L1	chr10	32173865	+	0	1	0	0	chr10:32173865-32176865_L1MA1_LINE_L1	chr10	32174139	-	274	0	1	0	chr10:32173865-32176865_L1MA1_LINE_L1	chr10	32173865	+	0	1	0	0	chr10:32173865-32176865_L1MA1_LINE_L1	chr10	32173866	+	1	1	0	0
chr10:71812790-71815790	chr10	71815790	-	Random	TACTGTTCTGCAATTTGCTTTTTTCATTAATAGTACATCTTGGTGATCTTTTTCTGTCTCAGTATGTATAGATCTGCTTCATTCTTTTGAACTGCTGCCTAATATTCCAGAAGACAGATGCACCAGAGTTTATTTAGCCATTCCCTGTTGATGGCTGTTAGGCTGTTTTCTACTTCAGAATGACCAAAATTGCAATGAACATCCTTATACATGCTGAGCTCACGGATGCCTGCTTCTTTGGGTGACATACTGAGAAATGGAATGGTGAGTCACAGAATGTGTGCATTATTAATTTTATAGTGCCAAACTGCTCTTCCAATTGGTTATATCAATTTACACACCAGTCAGCAGTATATGAAAGTACCTGTTTTCCCACTAGCTTGCCAAAATCACTTTTTA…	chr10:71812790-71815790	chr10	71815790	-	0	1	0	0	chr10:71812790-71815790	chr10	71815790	-	0	1	0	0	chr10:71812790-71815790	chr10	71815790	-	0	1	0	0	chr10:71812790-71815790	chr10	71815790	-	0	1	0	0	chr10:71812790-71815790	chr10	71815791	-	1	1	0	0
chr10:71815790-71818790	chr10	71815790	+	Random	CATACTATATGGTACTATTGATATTAAAACGATATAAAATTATACATCTCTATAAGTAAAAATT	chr10:71815790-71818790	chr10	71815790	+	0	1	0	0	chr10:71815790-71818790	chr10	71815790	+	0	1	0	0	chr10:71815790-71818790	chr10	71815791	+	1	1	0	0	chr10:71815790-71818790	chr10	71815790	+	0	1	0	0	chr10:71815790-71818790	chr10	71815790	+	0	1	0	0
chr10:84780189-84783189	chr10	84783189	-	Random	AGTCAGCTGAAGGATTTCAGGAAAATT	chr10:84780189-84783189	chr10	84783189	-	0	1	0	0	NULL	NULL	NULL	NULL		0	0	1	chr10:84780189-84783189	chr10	84783189	-	0	1	0	0	NULL	NULL	NULL	NULL		0	0	1	NULL	NULL	NULL	NULL		0	0	1
chr10:94337905-94340905	chr10	94340905	-	Random	AATTCACTGAGCTGTACACTTATCACTTGTTTACTTTTCTGTTTGCAATACTTCAATAAACTCTTCAAAAAAGATCATCTTCAAAAGATACAAAACAAAATAAAAAAAGGAAACATATTAATTAAATGAAGTGTTTTGTTCTTGTTTGGATCCTGATTTGAACAAACCCATTGTGAAAAAGAAACATTTGAGGCAATCAGGAAAGTGGGAACACTCAGGAAAGTGGGAACACTGACTACATATTTGATTATATTAAATAATTATCTTAATGTTTTAAGTATGTTAGTGCCTGTGGATTTTCTTTAAGTCCTTTGAGACATATACTGAAATACTGAGATGAAATATTAATAATATGATGCCCGGTATTTGGTTCAGAATAATTTAGTGGAGGTTGAGGGA…	chr10:94337905-94340905	chr10	94340905	-	0	1	0	0	chr10:94337905-94340905	chr10	94340905	-	0	1	0	0	chr10:94337905-94340905	chr10	94340396	+	509	0	1	0	chr10:94337905-94340905	chr10	94340905	-	0	1	0	0	chr10:94337905-94340905	chr10	94340907	-	2	1	0	0
chr10:94340905-94343905	chr10	94340905	+	Random	TTCAAAAACTGAACACATCCCTGTAAACACACCCAGAAGCTCTGCCTTATTCTCCGTTTCAGTCACTGTCACCCCAAGGGTAAACACTAACCTGACTTCTAACACAATAAATTAGTTTTGCCTGGATTACAGTTTAATATAAATGCACTCATACAGTATATACTCTTTTGGGTCTGGCTTTGTTTAACTATCTGGTGAGATTTATCCATATTTTTTAGAATAATTTTTGTTTGTTCACTTTCTTTTCTTTTCTTTCTTTTCTTTTTTTTTTTTTTTTTTTTTTTGAGACAGTCTCACTCTGTTGCCCAGGCTGGAGTGCAGTGGCGTGATTTCAACTCACTGCAACCTCTGCCTTTCAGGTTTAAGTGATTCTCCTGCCTCAGCCTCCCAAGTAGCTTG…	chr10:94340905-94343905	chr10	94340905	+	0	1	0	0	chr10:94340905-94343905	chr10	94340905	+	0	1	0	0	chr10:94340905-94343905	chr10	94341789	-	884	0	1	0	chr10:94340905-94343905	chr10	94340905	+	0	1	0	0	chr10:94340905-94343905	chr10	94340906	+	1	1	0	0
chr10:110073884-110076884	chr10	110073884	+	Random	CCATTTATATTTAAAGTTAATATTGTTATGTGTGAATTTGATCCTGTCATTATGATGTTAGCTGGTGATTTTGCTCGTTAGTTGATGCAGTTTCTTCCTAGTCTCGATGGTCTTTATATTTTGGCATGATTTTGCAGCGGCTGGTACCGGTTGTTCCTTTCCATGTTTAGCGCTTCCTTCAGGAGCTCTTTTAGGGCAGGCCTGGTGGTGACAAAATCTCTCAGCATTTGCTTGTCTATAAAGTATTTTATTTCTCCTTCACTTATGAAGCTTAGTTTGGCTGGATATGAAATTCTGGGTTGAAAATTCTTTTCTTTAAGAATGTTGAATATTGGCCCCCACTCTCTTCTGGCTTGTAGGGTTTCTGCCAAGAGATCCGCTGTTAGTCTGATGGGCTTT…	chr10:110073884-110076884	chr10	110073884	+	0	1	0	0	chr10:110073884-110076884	chr10	110073884	+	0	1	0	0	NULL	NULL	NULL	NULL		0	0	1	NULL	NULL	NULL	NULL		0	0	1	chr10:110073884-110076884	chr10	110073885	+	1	1	0	0
chr10:131336989-131339989	chr10	131339989	-	Random	AGCTTTTCCTATATTTTTCTGAAAAGGCTTATGTGAAAAAAATAAAAGAATGAAAAACAAGGGTAAGCCCTTGGTAAGTGAAAGATGAGCCCCCTTAGCTCCCCAGCTTCCAAGATCTACAAGTCCTACTGCTACTATTTTTGTAATCTAAGTATGACCCAGGGTGATACGGTCCATTTTTTCAAGTAATCAAATACGGCAATCAACATTATGGAAAACTAAACAAGCCCCAAAATAACATTAGAAAAGTAAACACATACAGCCTGGCCCCTCTCATTAGACTGTGGGCACTGCAGGGAATCTGACGAGGTCAGAGCTCTGCAGCTGCGGGAAGATGGCGCGGGGGAGCTGCTCCGCTCTTGCAGAGGCCAAGTGCTCCTGGACGTGATGGCATTCACA…	NULL	NULL	NULL	NULL		0	0	1	chr10:131336989-131339989	chr10	131339989	-	0	1	0	0	chr10:131336989-131339989	chr10	131339329	+	660	0	1	0	chr10:131336989-131339989	chr10	131339989	-	0	1	0	0	chr10:131336989-131339989	chr10	131339990	-	1	1	0	0
chr1:10063399-10066399	chr1	10066399	-	Random	AGAGATCAAGTCTCACTATGTTGCCCAGGTTGGTCTCGAACTCTTGGGCTCAAGCAATCCTCTCACCTCAGCCTCCCAAAGTGCTGGGATTACAGACATGAGCCACCCTGCTCGGCTAGAATT	chr1:10063399-10066399	chr1	10066399	-	0	1	0	0	chr1:10063399-10066399	chr1	10066399	-	0	1	0	0	chr1:10063399-10066399	chr1	10066399	-	0	1	0	0	NULL	NULL	NULL	NULL		0	0	1	chr1:10063399-10066399	chr1	10066400	-	1	1	0	0
chr1:8059194-8062194_AluSx1_SINE_Alu	chr1	8059194	+	RMSK	GTGAGACTCTGTCTGAAAAGAAAAGAAAAGAAAAGTAGGAGAGAGAGCAAGAGGGGTTGAAGCCACTCCTGTGATAATGAGAACCCATTCCTGCAGTCTGACAATAGTCCACTCACAAGGGTGGCACCCTCATGATCTAAACACCTCTTAAAGGTCACATCTCTTAGTACTGTTACAGTGGCAACTAAGTTTCTTTCTTTCTATTTTTTTTTTTTTTTTTTTTTGAGACAGCATCTGGCTCTGTTGCCCAGGCTGGAGTGCGGTAGTGTGATCTTGGCTCACTGCAACTTCAACCTTCCAGGCTCAAGCGATCCTCCCACTTCGGCCTCCCAAGTAGCTGGAACTACAGGCATGAGCCACCATGTCCAGCTAATTTTTGTATTTTTTTTTTTAGAGACA…	chr1:8059194-8062194_AluSx1_SINE_Alu	chr1	8059194	+	0	1	0	0	chr1:8059194-8062194_AluSx1_SINE_Alu	chr1	8059194	+	0	1	0	0	chr1:8059194-8062194_AluSx1_SINE_Alu	chr1	8059701	-	507	0	1	0	chr1:8059194-8062194_AluSx1_SINE_Alu	chr1	8059194	+	0	1	0	0	chr1:8059194-8062194_AluSx1_SINE_Alu	chr1	8059195	+	1	1	0	0
chr1:10066399-10069399	chr1	10066399	+	Random	ACAAAAAAATATTTAAAACATTTCCAGGCATGGTGGCATGTGCCTGTAGTCCCAGCTATTCGAGAGGCTGAGATAGGAGAATCACTTGAGCCTGAAAGGTTGAGGCTACAGTGAGCCATGATTGCACCACTGCACTTCAGCCTGGGTGACAGAATGAGATCCTGTCTCAAAAAAAGAAAAAAATTATAAATACATAGTAGTATATAGCTGGGTGTGGTGATGCAAGCCTGTAATTCCAGTTACTCAGGAGACTGAGGCAAGAGAATTGCTTGAACCCGGGAGTGGAGGTTGCAGTGAGCTGAAATCGTGCCACTGCTCTCCCCAACCTGGGCGACAGAGTGAGACTGTGTCTCGGAAAAAAAAAAAGAAAAAAAAAAGTATATACGTGTGTGTGTGTGT…	chr1:10066399-10069399	chr1	10066399	+	0	1	0	0	chr1:10066399-10069399	chr1	10066399	+	0	1	0	0	chr1:10066399-10069399	chr1	10067539	-	1140	0	1	0	chr1:10066399-10069399	chr1	10066399	+	0	1	0	0	chr1:10066399-10069399	chr1	10066394	+	5	0	1	0
chr1:33510273-33513273_MER63A_DNA_hAT-Blackjack	chr1	33513273	-	RMSK	ATTTCAAGCTACCAATGTGACATTACTGAGCACAAAGTTGGGAAGAGATATACACTATCAGCTTTCTCTAATGCAAGTTATACCAGCATACCAGTGTACCTTTTCCCTCTCTTCCAAGAACCGAACCTTCAGCCTGCATCACCTGCAGCTAACATGTAACCCTTTCTGTAAGCTGATATTTTGGGGTTATTTGTCGCTGCAATATAACTTAGCTGAAGCTGACTAATACACTCCCAGAAACTTTTTATTTGGCTTTGGTAACACTCCTTCTTCATCATTTCTATCAATAAACACTAATCAGTGTCCCACTACATATGAGAGACAACATAGCATAGTGGTTAATAGAATAGACTGGAGAGGCAGACTGGAGAAGCTTTACTCACAGTTTCCAAGTGTCTG…	chr1:33510273-33513273_MER63A_DNA_hAT-Blackjack	chr1	33513273	-	0	1	0	0	chr1:33510273-33513273_MER63A_DNA_hAT-Blackjack	chr1	33513273	-	0	1	0	0	chr1:33510273-33513273_MER63A_DNA_hAT-Blackjack	chr1	33513273	-	0	1	0	0	chr1:33510273-33513273_MER63A_DNA_hAT-Blackjack	chr1	33513273	-	0	1	0	0	chr1:33510273-33513273_MER63A_DNA_hAT-Blackjack	chr1	33513274	-	1	1	0	0
chr1:33513273-33516273_MER63A_DNA_hAT-Blackjack	chr1	33513273	+	RMSK	CAGTTATGGTGGAAGTACATATACTACAGAATGTGGCAAATATTTTCCCTCTAGAAGAGCCAGTTGTTAAATGTTTACTAGCACAGGACTGGAAAAAAGGAAAATGATGGGATCTCTTGTTGGCCCTTAAACCTTCTGCCTAGAAATGGCACAGGCCATGGAAATGCTACAGGTCACATGCACTTACATTGTACTTGTCAAAGCAAGTCTCATGGACAAGCTGCAGTCAATGGGGCCAGGAATGTACTTCTTCCACTGAGAGGCACTCAGTAGGTGAGGCAGGGAATATTCATGAACAATAGCACAATCTTCCTTCCTGGCGGAGTCAAAGGTGAGGACTGAGAAAAATCCCTTGGAATTGGCCTCAAGGAGTTTGCCCTTTAACATGAGAGCAGTTTC…	chr1:33513273-33516273_MER63A_DNA_hAT-Blackjack	chr1	33513273	+	0	1	0	0	chr1:33513273-33516273_MER63A_DNA_hAT-Blackjack	chr1	33513273	+	0	1	0	0	chr1:33513273-33516273_MER63A_DNA_hAT-Blackjack	chr1	33513274	+	1	1	0	0	chr1:33513273-33516273_MER63A_DNA_hAT-Blackjack	chr1	33513273	+	0	1	0	0	chr1:33513273-33516273_MER63A_DNA_hAT-Blackjack	chr1	33513274	+	1	1	0	0
chr1:35168775-35171775_L4_LINE_RTE	chr1	35171775	-	RMSK	TCTGTGACCCTGGGGGATGCTACTTCTCCAAACACCTGCTCCTGGATTTCTGCACTGTGGTAATTATCAGTGTAACAGCGAACAATGGTGCAAACACAGGCTTTGGAGCTAGAGGTTCTGATCCCAGCTCCACCTTACAAGCTCTGCAACACTAGGCTTGTTTGTTGATCTTTTTGCATCTCGGTTTCCTCTTCTGTGAAATGGGAGCAATACAAAGCTGTGAGAATTATTGATAGGCTTTAAGAGGGCATGCATATAAACTGCCTAGCCTGGCATATGTGCAGACCCTCAGTGGATCTGACTTCACTTCCTCTCCCGAAATCCATCTCCACACTGGGTGAAGAGTAAGTTTGGTAAAGGAGATGAAGAGAACAGGGAGATGGAAAGGGCTCAGAACAG…	chr1:35168775-35171775_L4_LINE_RTE	chr1	35171775	-	0	1	0	0	chr1:35168775-35171775_L4_LINE_RTE	chr1	35171775	-	0	1	0	0	chr1:35168775-35171775_L4_LINE_RTE	chr1	35171775	-	0	1	0	0	chr1:35168775-35171775_L4_LINE_RTE	chr1	35171775	-	0	1	0	0	chr1:35168775-35171775_L4_LINE_RTE	chr1	35171776	-	1	1	0	0
chr1:35171775-35174775_L4_LINE_RTE	chr1	35171775	+	RMSK	AAGTGTATACTTTGCCCTGCACCCGGCTGCCCCTGCTCAGCCAAAGGCTCTGCTGAGTTCCACACACAGGAACTGGCCCTAATGAAGTCTCTAGGGACATCAGGCTGTGCTCCTGAGTCTCAATT	chr1:35171775-35174775_L4_LINE_RTE	chr1	35171775	+	0	1	0	0	chr1:35171775-35174775_L4_LINE_RTE	chr1	35171775	+	0	1	0	0	chr1:35171775-35174775_L4_LINE_RTE	chr1	35171776	+	1	1	0	0	chr1:35171775-35174775_L4_LINE_RTE	chr1	35171775	+	0	1	0	0	chr1:35171775-35174775_L4_LINE_RTE	chr1	35171776	+	1	1	0	0
chr1:75759054-75762054_MLT1G-int_LTR_ERVL-MaLR	chr1	75762054	-	RMSK	AAAGAAAAAAAAACTGGCTAGAGGGTGGACAATGGTAGCCTTAATACATGGCTGCAAATTCTTTGTCATTTTTCCCATTGAGAAGTAGGATCTGCAATCCTTTCCCCTTGAATACGGTCAGGCTTGTGATTGCTTCTTTAATAGAGAAATGAACCAAGCCAAAGCACAGCAGTAAAGAGCCTTGACATGCAGATAATT	NULL	NULL	NULL	NULL		0	0	1	chr1:75759054-75762054_MLT1G-int_LTR_ERVL-MaLR	chr1	75762054	-	0	1	0	0	chr1:75759054-75762054_MLT1G-int_LTR_ERVL-MaLR	chr1	75761857	+	197	0	1	0	chr1:75759054-75762054_MLT1G-int_LTR_ERVL-MaLR	chr1	75762054	-	0	1	0	0	chr1:75759054-75762054_MLT1G-int_LTR_ERVL-MaLR	chr1	75762055	-	1	1	0	0
chr1:75762054-75765054_MLT1G-int_LTR_ERVL-MaLR	chr1	75762054	+	RMSK	TTTTTTTTTTTTAATATTCCCTCCAAATGTAAATACACTTATCTTCTCTCAAGATCCCCAGAAGCTTCATCCAATTACCTCATCAGGCTCTGGCTTAAGGTCTAGATCTCATCACCTAAGTCAGGTCCAAGTGTGGACAAGGCTCAGCAGGGTTAGCTACTTTCCTGAGGACAATTTTTTTTAGCTAGATCATTGAATTCATTAGGTACATTTCCTGCATCCCTCATTACCACAGCAACAGTGACGCCAGACTTTTCACCACTACATAGCGAGGTGCCCTGCCCCCCTGCTTCCAATCACATCTTTCTCATTTTCTTTCAAACTCACCGACAGCCTCCTCAAAACTCACGGGGTTTCTGAACACCACCTGGTCTCAAAACCAATGCCTGTATTGTAGGT…	chr1:75762054-75765054_MLT1G-int_LTR_ERVL-MaLR	chr1	75762054	+	0	1	0	0	chr1:75762054-75765054_MLT1G-int_LTR_ERVL-MaLR	chr1	75762054	+	0	1	0	0	chr1:75762054-75765054_MLT1G-int_LTR_ERVL-MaLR	chr1	75762830	-	776	0	1	0	chr1:75762054-75765054_MLT1G-int_LTR_ERVL-MaLR	chr1	75762054	+	0	1	0	0	chr1:75762054-75765054_MLT1G-int_LTR_ERVL-MaLR	chr1	75762055	+	1	1	0	0
chr1:79693450-79696450_MER11A_LTR_ERVK	chr1	79696450	-	RMSK	CACACGTCCTTTTATAGGCTCCCTGCAAGAAGAAAAATATGGCTGTATTCTGCCTGACCCTGCAAGCAGTCAGACCTTATGGTTATCTTCTCTTGTTCCCTGAAAATTGCTGTTATTCTGTTCTTTTTCAGGGTGCACTGATTTCATATTGTTCAAACACACGTTTTACAATCAGATTTCATATTGTTCAAACACGCTTTCTACAATCAATTTGTACAATAGTGGTCCTGAGGTGACACACAATCTCAGCTTACGAAGATAACAGGATTAAGAGATTAAAGTAAAGACAGGCATAAGAAATTATAAGAGTATTATTAGGGAAGTGATAAATGTCCATGAAATCTTCACAATTTATGTTCAGAGATTGCAATAAAGACAGGCGTAAGAAATTATAAAAGT…	chr1:79693450-79696450_MER11A_LTR_ERVK	chr1	79696450	-	0	1	0	0	chr1:79693450-79696450_MER11A_LTR_ERVK	chr1	79696450	-	0	1	0	0	chr1:79693450-79696450_MER11A_LTR_ERVK	chr1	79696450	-	0	1	0	0	NULL	NULL	NULL	NULL		0	0	1	chr1:79693450-79696450_MER11A_LTR_ERVK	chr1	79696451	-	1	1	0	0
chr1:79696450-79699450_MER11A_LTR_ERVK	chr1	79696450	+	RMSK	AGTAGGAGAAATATCGCTGAATTCTTTTCCCAGCAAGGAATATTAATAATTGATACCCTGGGGAAGGAATGCATTCCCAGGGAGAGGTCTATAGACGGCCACTCTGGGAGTGTCTGTCTTATGCAGTTGACATAAGGATTGAAATATGCCCTGGTCTCCTGCAGTACCCTCAGGCTTGCTAGGATAGGGAAATTCCAGCCTGGTAAATTCTAGTCAGACCGGTTCTCTGCTCTTGAACCCTGTTTCCTGTAAAGATGTTTATCAAGACAATGAGTGCACACTGGGACATAGACCCTCATCAGTAATTCTAATTTTGCCTTCACCTTGTGATCTTTATTGCTCTTTGAAGCATGTGATCCTTGTGACCTACTCCCTGTTCATACACCCTCTCCCATTTTA…	chr1:79696450-79699450_MER11A_LTR_ERVK	chr1	79696450	+	0	1	0	0	chr1:79696450-79699450_MER11A_LTR_ERVK	chr1	79696450	+	0	1	0	0	NULL	NULL	NULL	NULL		0	0	1	NULL	NULL	NULL	NULL		0	0	1	chr1:79696450-79699450_MER11A_LTR_ERVK	chr1	79696451	+	1	1	0	0
chr1:82061329-82064329	chr1	82064329	-	Random	TCCTTTAAACGTGTTATGGCACTTGTAAATACAAAAATT	chr1:82061329-82064329	chr1	82064329	-	0	1	0	0	chr1:82061329-82064329	chr1	82064329	-	0	1	0	0	chr1:82061329-82064329	chr1	82064329	-	0	1	0	0	NULL	NULL	NULL	NULL		0	0	1	chr1:82061329-82064329	chr1	82064330	-	1	1	0	0
chr1:92980281-92983281_MamRep1161_DNA_TcMar	chr1	92983281	-	RMSK	TCTTTAGCCCCTACCTCTATACCACAAGAAGAAAGTTGCAGAAAACGTTCATTTAAACAGTTTTCCTTGTGTCAACCATCAGGTGGTAGAATTGGCCCGGAACAGCTTGGTTGTACTACTGGAAAGATCGCATCCATTTCTACATACCAGACACTAGTCAGATGTTCATAGTTCAGAAGCACTTTTGTCCTAAATAATT	chr1:92980281-92983281_MamRep1161_DNA_TcMar	chr1	92983281	-	0	1	0	0	chr1:92980281-92983281_MamRep1161_DNA_TcMar	chr1	92983281	-	0	1	0	0	chr1:92980281-92983281_MamRep1161_DNA_TcMar	chr1	92983281	-	0	1	0	0	chr1:92980281-92983281_MamRep1161_DNA_TcMar	chr1	92983281	-	0	1	0	0	chr1:92980281-92983281_MamRep1161_DNA_TcMar	chr1	92983282	-	1	1	0	0
chr1:92983281-92986281_MamRep1161_DNA_TcMar	chr1	92983281	+	RMSK	CCTGAATAACTCTGATGCACATCTCAGAATAGGGACCACTACTCTAGGCAATGGCTTTTGTTTGTATTTTGGTTTTGTTTGAAATCTCTTTGGGCTTATTAGGGAATCAGGAATCTGATAAAAACTATCCACTTGAAAATT	chr1:92983281-92986281_MamRep1161_DNA_TcMar	chr1	92983281	+	0	1	0	0	chr1:92983281-92986281_MamRep1161_DNA_TcMar	chr1	92983281	+	0	1	0	0	chr1:92983281-92986281_MamRep1161_DNA_TcMar	chr1	92983282	+	1	1	0	0	chr1:92983281-92986281_MamRep1161_DNA_TcMar	chr1	92983281	+	0	1	0	0	chr1:92983281-92986281_MamRep1161_DNA_TcMar	chr1	92983282	+	1	1	0	0
chr1:110892966-110895966	chr1	110895966	-	Observed	CTGAAGTGTTTCTGTACATAAATATACACAAATGGCATATATTAAGATACTTATCGTAGGCTGGGCGCGATGGCTCATGCCTGTAATCCCAGCACTTTGGGAGGCCAAGGTGGGCAGATCACGAGGTCAGGAGTTCAAGACCAGCCTAGTGAACAGAGTGAAACCCCAACACTACTAAAAATACAAAAAATTAGCCGGGTGTGGTGGCAGGCACCTATAATTGCAGCTACTCCGGAGGCTGAGGCAGGAGAATCGCTTGAACCCAGGAGGCAGAGGTTGCAGTGAGCCAAGATCACGCCATTGCACTACAGCCAGGGCGACAGTGCAAGACTCCATCACAAAAAAAGAAAGAAAGAAAGATACTTATCTTGGGAGCTAGGTAAAACTATTGATACTCAA…	chr1:110892966-110895966	chr1	110895966	-	0	1	0	0	chr1:110892966-110895966	chr1	110895966	-	0	1	0	0	chr1:110892966-110895966	chr1	110895966	-	0	1	0	0	chr1:110892966-110895966	chr1	110895966	-	0	1	0	0	chr1:110892966-110895966	chr1	110895967	-	1	1	0	0
chr1:145656355-145659355_MER44A_DNA_TcMar-Tigger	chr1	145659355	-	RMSK	AGTAGCTCAAGCCTATAATCCCAGCCCTTTGAGAGGCTAAGGCGGTGGGGGGGATCACTGAGGCCAGAAGTTCGAGATCAGCCTGGCCAACATGGTGAAACCTTGTCTCTACTAAAAAAATTAAAAAATTAGCCGGGCATGGTGGCATATGCCTGTAGTCCCAGCTACTCAGGAGGCTGAGGCATGAGAATCACTCAAACCCAGGAGGCAGAGGTTGCAGTGAGCCGAGATCACTCCATGGCACTTCAGCCTGGGCAACAGAGCAAGACCCTGTCTCAAAAAAATAAAAATAAAAATAAATAAAATAAAATATCTTATTGTACTATACTCACCTGTTTTCAGGCCATGGTTGACCACAGGGTAAGGGGGGGGGCTACTGTACCAATT	chr1:145656355-145659355_MER44A_DNA_TcMar-Tigger	chr1	145659355	-	0	1	0	0	chr1:145656355-145659355_MER44A_DNA_TcMar-Tigger	chr1	145659355	-	0	1	0	0	chr1:145656355-145659355_MER44A_DNA_TcMar-Tigger	chr1	145659355	-	0	1	0	0	chr1:145656355-145659355_MER44A_DNA_TcMar-Tigger	chr1	145659355	-	0	1	0	0	chr1:145656355-145659355_MER44A_DNA_TcMar-Tigger	chr1	145659356	-	1	1	0	0
chr1:145659355-145662355_MER44A_DNA_TcMar-Tigger	chr1	145659355	+	RMSK	GCGCCCGGTTACAATAAGATATTTTAAAGTGGGGCACAGAGGCTCATGGTTCAATCCCAGTACTTTGGGAGGCCGAGGCAGGAGGATTACTTTAAGCCAGATGTTTGAGACCAGCCACAAAATTAGACCTTATCTCTAAAAAGAATTTTTTTTTTAATTAGCTGAGTGTGATGGTACATCCCTGTAGTCCTAGCTACTTGGGAGATTGAGGTGGGAGGATCACTTGAGCCTAGGAGATTGAGGCTGCAGTGAACCATGATCACGGCGTTGCACTCCAGCCTGAGCGACCGAGTTGAGACCTTGTCTCAAAAAAAAAAAAAAAAGGCCACATTCACAAAACTTTTATTATTATATATTGTTATAACTGTTCTATTTTATTATTAGTTATTGTTGTTAATT…	chr1:145659355-145662355_MER44A_DNA_TcMar-Tigger	chr1	145659355	+	0	1	0	0	chr1:145659355-145662355_MER44A_DNA_TcMar-Tigger	chr1	145659355	+	0	1	0	0	chr1:145659355-145662355_MER44A_DNA_TcMar-Tigger	chr1	145660236	-	881	0	1	0	chr1:145659355-145662355_MER44A_DNA_TcMar-Tigger	chr1	145659355	+	0	1	0	0	chr1:145659355-145662355_MER44A_DNA_TcMar-Tigger	chr1	145659356	+	1	1	0	0
chr1:157562131-157565131	chr1	157565131	-	Random	CATCCAGGTGCTTCCCAGGAATATAGCTGGTAGGGTTTTCTATTCTCTTCAGCAGAAACACAGCCCCATTCCCACTGATGACATAGAGTATTCTGTCCAAACCTTTAAAGACAGAATT	chr1:157562131-157565131	chr1	157565131	-	0	1	0	0	chr1:157562131-157565131	chr1	157565131	-	0	1	0	0	chr1:157562131-157565131	chr1	157565131	-	0	1	0	0	chr1:157562131-157565131	chr1	157565131	-	0	1	0	0	chr1:157562131-157565131	chr1	157565132	-	1	1	0	0
chr1:157565131-157568131	chr1	157565131	+	Random	CAGGGCCATTGGGACTTAGGCAATAGGTCTTCTACTGGAGGGAAGGAGAGTTGATTTCCTTTGATGTATGCAACTAGACTCTTCTTTGCTCTGAGGAAGCTGCCCCTGCTATGTGCAGGTGGCCCTATGGCCAGGAAGGGACATAACTTTTCATGGCCTTCGTGTGTTTGAGACTGAGTTGATGGGCTCTGAGGTTAACCACATCCCTAGCTGCAGTTAATT	chr1:157565131-157568131	chr1	157565131	+	0	1	0	0	chr1:157565131-157568131	chr1	157565131	+	0	1	0	0	chr1:157565131-157568131	chr1	157565132	+	1	1	0	0	chr1:157565131-157568131	chr1	157565131	+	0	1	0	0	chr1:157565131-157568131	chr1	157565132	+	1	1	0	0
chr1:192304405-192307405_MARNA_DNA_TcMar-Mariner	chr1	192307405	-	RMSK	TCAAGTTACTGCTATATGAGGTTCAATTTATAAAGCAATGAGCCTGAGTTGTGTATGGTTCATCAATTATTTCTGAGAGCGGTTCTAATGGAGAAGTTAGAAATGTTTTGAGCAATGGCAATACCACTGAAATGTGTCTGATCTCCCAAAGTGGCTGCTTGGAAATATAACGCTCATTTGGATGTATAGTTCTTAGTATGCTTGTTGACAAATTTGTTGCATTACTTGCTAGTCACACTTCATGATTGTTATGTCTTAAATGTATTTTCTTTGTGTTTTCTTAGAACATGTACTATCATTGATAGTCAAAGAAATATCTGCCTTAGTAAAATAAAATATTTAGAAGTTCAAGATTTCTGATGTAAGTAAAAATGTCTTTTCTTATGTTTTAAAAGTAAA…	chr1:192304405-192307405_MARNA_DNA_TcMar-Mariner	chr1	192307405	-	0	1	0	0	chr1:192304405-192307405_MARNA_DNA_TcMar-Mariner	chr1	192307405	-	0	1	0	0	chr1:192304405-192307405_MARNA_DNA_TcMar-Mariner	chr1	192307405	-	0	1	0	0	chr1:192304405-192307405_MARNA_DNA_TcMar-Mariner	chr1	192307405	-	0	1	0	0	chr1:192304405-192307405_MARNA_DNA_TcMar-Mariner	chr1	192307406	-	1	1	0	0
chr1:192307405-192310405_MARNA_DNA_TcMar-Mariner	chr1	192307405	+	RMSK	GGCAAAGCAGAATCAAGAAAATATAATT	chr1:192307405-192310405_MARNA_DNA_TcMar-Mariner	chr1	192307405	+	0	1	0	0	NULL	NULL	NULL	NULL		0	0	1	chr1:192307405-192310405_MARNA_DNA_TcMar-Mariner	chr1	192307406	+	1	1	0	0	NULL	NULL	NULL	NULL		0	0	1	NULL	NULL	NULL	NULL		0	0	1
chr1:240921238-240924238	chr1	240921238	+	Random	ACTACAGGCATGTGCCATCACACCCAGCCAACCCTTGTACCTTTAGTAGAGACGGCGCTTCACCATGCCGGCCAGGATGGTCTTGATCTCTTGACCTTGTGATCTGCCCACCTCGGCCTCCCAAAGTGCTGGGATTACAGGCATGAGCCATCACACCTGGCCTTTGTGCAAGTCTTGATTGCAGAGCCCTACAAACTCAAGTAGTATCACTTATTCTATTGTACAACCTTGCTAATGCAGATTACTATACATGCACAAACTTATTGCTACTAAAATT	chr1:240921238-240924238	chr1	240921238	+	0	1	0	0	chr1:240921238-240924238	chr1	240921238	+	0	1	0	0	chr1:240921238-240924238	chr1	240921239	+	1	1	0	0	chr1:240921238-240924238	chr1	240921238	+	0	1	0	0	chr1:240921238-240924238	chr1	240921239	+	1	1	0	0
chr1:244176016-244179016	chr1	244179016	-	Random	ACCTCTAGGTTTTAATAACACCACACTACTTGTAGTTTTTCCAAACACCATGTCTTTTCATATCTCCATGACTCTGTTTATGCCATTCCCTCCGTCTGAAAGCCCTCTCCAGTTTTCTTGGCGCAGTTAACATATACAAATCCTTTAGGACTCAAAGAGATTGGGTTGGGGACTCTTCTACAGACGTTCATTGCTTCCCTTACCTACTGTTTTATATTGAAATGATCTGCTAGGTGTCTATCTCCAATATGCAGAAAACACCTACCATGTACCAGATAATGTGCTATGCTTTGTGCTGTGCAGAATGGCATATATGATTCCCGCTCCCACTAAGCAGAGTTTGAAGGCAAGAAGGGATCAAACTTTTTGAGCCTTGTGATATCCTTAAATCATACTAGC…	chr1:244176016-244179016	chr1	244179016	-	0	1	0	0	chr1:244176016-244179016	chr1	244179016	-	0	1	0	0	chr1:244176016-244179016	chr1	244179016	-	0	1	0	0	chr1:244176016-244179016	chr1	244179016	-	0	1	0	0	chr1:244176016-244179016	chr1	244179019	-	3	1	0	0
chr1:244179016-244182016	chr1	244179016	+	Random	TGATGCGGATCACTGGGAGATAAAACTTGAGAAGCAGATACAAATCAGACTTGTCCTGTGGGCCATACTGAGGACCTTGGGTTTTACTCTGTAGGCAATGAGAAAGCATTTGAAGTGTTTTAAGCACCAATCACTCTCATGTATGATATTATCTCACTGCCTTGTAATAATAATT	chr1:244179016-244182016	chr1	244179016	+	0	1	0	0	chr1:244179016-244182016	chr1	244179016	+	0	1	0	0	chr1:244179016-244182016	chr1	244179017	+	1	1	0	0	chr1:244179016-244182016	chr1	244179016	+	0	1	0	0	chr1:244179016-244182016	chr1	244179017	+	1	1	0	0
